# Supplementary material for: The Phlebotomus papatasi systemic transcriptional response to trypanosomatid-contaminated blood does not differ from the non-infected blood meal
Source: Parasit Vectors. 2021 Jan 6;14:15. doi: 10.1186/s13071-020-04498-0 (PMC7789365; doi:10.1186/s13071-020-04498-0)
Supplement: Supplementary file 4 — Additional file 4: Table S2. Transcripts associated with trypanosomatid presence in the blood meal. This table shows the fold-changes and differential regulation statistics (including P values) for transcripts whose abundance differed between trypanosomatid fed flies and blood-fed control flies. [file 13071_2020_4498_MOESM4_ESM.xlsx]

## Sheet: Sheet1
Transcript ID	Gene ID	Gene Name	Putative function	baseMean	log2FoldChange	lfcSE	stat	pvalue	padj
H. muscarum vs. blood fed controls at 1 day PBM
CUFF.14159	PPAI009043		RhoGAP54D orthologue	855.944	1.13251	0.22005	5.14659	2.65e-07	0.00457798
L. donovani vs. blood fed controls 9 days PBM
CUFF.5719	PPAI004036	TrypA1	transient receptor potential channel	138.371	-2.82638	0.603816	-4.68087	2.86e-06	0.0246498
CUFF.12679	novel transcript		unknown	151.489	16.7499	3.17859	5.26959	1.37e-07	0.00235965					81.5	329	0.07	2e-12	0.8871	AC238784.1
