# Supplementary material for: The Phlebotomus papatasi systemic transcriptional response to trypanosomatid-contaminated blood does not differ from the non-infected blood meal
Source: Parasit Vectors. 2021 Jan 6;14:15. doi: 10.1186/s13071-020-04498-0 (PMC7789365; doi:10.1186/s13071-020-04498-0)
Supplement: Supplementary file 6 — Additional file 6: Table S4. Transcripts significantly differentially regulated between 1 day and 4 days post blood meal (blood-only) in P. papatasi. [file 13071_2020_4498_MOESM6_ESM.xlsx]

## Sheet: Sheet1
Transcript ID	baseMean	log2FoldChange	lfcSE	stat	pvalue	padj
CUFF.3149	1749.57	-2.85678	0.126039240816808	-22.6658	9.74907218804537e-114	1.68249e-109
CUFF.6494	22796.3	3.96244	0.179498152483479	22.0751	5.48501771445816e-108	4.73302e-104
CUFF.15972	35899.8	7.43647	0.345521942660893	21.5224	9.60071730133655e-103	5.52297e-99
CUFF.4181	48005.4	10.7696	0.508650804833485	21.1728	1.70080763349354e-99	6.02832e-96
CUFF.14852	1579.42	-2.83232	0.133779595211704	-21.1716	1.74653058984979e-99	6.02832e-96
CUFF.7164	2390.37	-2.33351	0.112620420318099	-20.7201	2.28055112265583e-95	6.55963e-92
CUFF.14492	410.196	-3.35462	0.163756494022871	-20.4854	2.90607621841991e-93	7.16472e-90
CUFF.7854	747.803	-3.57278	0.181369044003557	-19.699	2.20072299975801e-86	4.74751e-83
CUFF.5301	508.927	-2.89553	0.149196203485878	-19.4075	6.66586e-84	1.27822e-80
CUFF.6086	1533.81	-2.07872	0.109085250415017	-19.056	5.86343582083937e-81	1.01191e-77
CUFF.10248	12590	2.02041	0.106387963342409	18.9909	2.0265860035746e-80	3.17953e-77
CUFF.17209	32081.9	10.2771	0.542774437201121	18.9344	5.94110458960355e-80	8.5443e-77
CUFF.14630	184424	11.9859	0.637581736422887	18.7991	7.68778504476598e-79	1.02058e-75
CUFF.7920	3087.53	-2.40444	0.128980504345765	-18.6419	1.46904956400143e-77	1.81092e-74
CUFF.6414	2905.32	-2.27489	0.123069	-18.4846	2.74545859280746e-76	3.15874e-73
CUFF.4071	1298	-2.21294	0.120170330439385	-18.415	9.96108543407089e-76	1.07443e-72
CUFF.16983	572.753	-2.49521	0.136181522433526	-18.3227	5.45548101833709e-75	5.53828e-72
CUFF.1131	1045.58	-2.22162	0.122942992686808	-18.0704	5.4564024291681e-73	5.23148e-70
CUFF.17992	1292.32	-2.35683	0.130574570488623	-18.0497	7.93525313248839e-73	7.20772e-70
CUFF.8457	1144.3	4.15274	0.232306364683263	17.8761	1.80980304743601e-71	1.56168e-68
CUFF.10018	599.976	-3.18611	0.179848492197076	-17.7155	3.18405094594111e-70	2.61668e-67
CUFF.14827	1969.25	-1.6942	0.0956959765723188	-17.704	3.90435742137695e-70	3.06279e-67
CUFF.15877	1757.55	-2.9483	0.166590670945572	-17.6979	4.35391336945463e-70	3.26695e-67
CUFF.4133	3297.23	-1.88958	0.10758	-17.5644	4.61793099569484e-69	3.32068e-66
CUFF.6242	1110.29	-2.26187	0.130090376555722	-17.3869	1.03627779341525e-67	7.15363e-65
CUFF.4743	1821.58	-2.65434	0.154698966161644	-17.1581	5.47053612648456e-66	3.63117e-63
CUFF.8455	1489.18	4.28404	0.250813257208962	17.0806	2.06997050622558e-65	1.32309e-62
CUFF.7165	699.35	-4.14016	0.243625244037435	-16.994	9.10096589795005e-65	5.60945e-62
CUFF.6527	1944.19	-2.61713	0.154101286403632	-16.9832	1.09432687784315e-64	6.51238e-62
CUFF.2625	2270.08	-1.63204	0.0961519	-16.9735	1.28989405988959e-64	7.42033e-62
CUFF.4245	8839.58	-2.5996	0.153494329652074	-16.9361	2.43607423096399e-64	1.34344e-61
CUFF.11254	1054.72	-1.86655	0.110219396046319	-16.9348	2.49102457101292e-64	1.34344e-61
CUFF.3706	2813.26	-2.67258	0.158233483893409	-16.8901	5.32263420998467e-64	2.78358e-61
CUFF.6025	952.059	-2.09456	0.124740205152436	-16.7913	2.82379160985407e-63	1.43332e-60
CUFF.9580	1543.51	-1.39552	0.0831848994284311	-16.7761	3.64815839164853e-63	1.79885e-60
CUFF.17212	3066.04	-2.37532	0.141680269975966	-16.7653	4.37462033778337e-63	2.09714e-60
CUFF.14377	1688.88	-1.9806	0.118356999424799	-16.7341	7.39732128057595e-63	3.45035e-60
CUFF.11946	535.104	-1.86399	0.111984	-16.6451	3.28207284279158e-62	1.49058e-59
CUFF.17374	1579.58	-1.95507	0.117807447430993	-16.5955	7.51337775885958e-62	3.32477e-59
CUFF.7486	1540.64	-2.53904	0.153049564224747	-16.5896	8.28195015845554e-62	3.57325e-59
CUFF.3274	3081.14	-1.23037	0.0741872767052044	-16.5847	8.99478198202548e-62	3.78615e-59
CUFF.10486	1246.34	-3.26339	0.197155689791455	-16.5523	1.54019058705897e-61	6.32872e-59
CUFF.1789	7693.2	3.32403	0.200986324414436	16.5386	1.93436949251244e-61	7.76357e-59
CUFF.3050	1846.29	-1.32308	0.0801866487737272	-16.5	3.6708047643076e-61	1.43979e-58
CUFF.15501	913.703	3.65095	0.221655435987703	16.4713	5.90231341100865e-61	2.2636e-58
CUFF.3772	3182.58	-1.16354	0.0710048985572085	-16.3867	2.3784317618052e-60	8.92326e-58
CUFF.2951	697.014	-2.00421	0.122456474084129	-16.3667	3.30806875057922e-60	1.21469e-57
CUFF.11643	1744.09	-2.26159	0.138312844572187	-16.3513	4.26138108968847e-60	1.53214e-57
CUFF.8611	1444.63	-1.49959	0.0919361051777266	-16.3113	8.20880918462958e-60	2.89118e-57
CUFF.3531	1050.86	-3.69523	0.226655477138914	-16.3033	9.34913668657466e-60	3.22695e-57
CUFF.3148	1640.28	-3.3419	0.205197739022016	-16.2862	1.23608268068692e-59	4.10237e-57
CUFF.5547	68692.7	13.9573	0.856987394680723	16.2865	1.23095942074331e-59	4.10237e-57
CUFF.1754	672.958	-1.69175	0.103898681904674	-16.2827	1.30961071879182e-59	4.26439e-57
CUFF.10033	1468.63	2.62001	0.161542223951262	16.2188	3.71614784812643e-59	1.18765e-56
CUFF.5625	757.955	3.35873	0.207688462095469	16.172	7.95249805392043e-59	2.49535e-56
CUFF.1575	1382.62	-1.81725	0.112692055556012	-16.1258	1.68044825522487e-58	5.17878e-56
CUFF.3902	1243.43	-1.95434	0.121226411077065	-16.1214	1.80380576947149e-58	5.46142e-56
CUFF.14663	294.366	3.90605	0.242428979130083	16.1122	2.09592406435804e-58	6.23646e-56
CUFF.14627	2147.27	-2.19471	0.136235006024399	-16.1097	2.18006051000874e-58	6.37686e-56
CUFF.17244	819.57	-1.81579	0.113123518210604	-16.0514	5.58881109863837e-58	1.60753e-55
CUFF.4807	723.272	-2.1764	0.135646224887362	-16.0447	6.22950195247962e-58	1.76244e-55
CUFF.7024	1097.45	-1.73067	0.108076894068625	-16.0133	1.03215960661628e-57	2.87307e-55
CUFF.7273	444.806	-2.34375	0.146503183821888	-15.998	1.32026680526845e-57	3.61669e-55
CUFF.1839	887.963	-1.91447	0.119905465120155	-15.9665	2.18692975693636e-57	5.89719e-55
CUFF.17658	840.002	-2.16618	0.135872458138568	-15.9427	3.20005481802292e-57	8.49639e-55
CUFF.12558	924.43	-1.7426	0.109405	-15.9279	4.05650700688251e-57	1.06072e-54
CUFF.4056	1952.23	-1.95571	0.123016254435836	-15.898	6.54220231081337e-57	1.68515e-54
CUFF.18459	4192.07	-1.31397	0.0832888852288297	-15.7761	4.54384383416729e-56	1.1532e-53
CUFF.4261	3885.29	-1.37033	0.0868804217649499	-15.7726	4.80321254135963e-56	1.1842e-53
CUFF.6596	687.552	-2.19504	0.139162278424304	-15.7733	4.7525944803152e-56	1.1842e-53
CUFF.10245	1424.1	-2.71576	0.172920201106335	-15.7053	1.39210868491927e-55	3.3838e-53
CUFF.5531	1857.8	-2.00567	0.128010423280891	-15.668	2.5023875653698e-55	5.99808e-53
CUFF.4597	1098.15	-2.35883	0.151188	-15.6019	7.06297854479597e-55	1.66977e-52
CUFF.12929	1228.3	-2.69337	0.172674089558408	-15.598	7.51433835823869e-55	1.75247e-52
CUFF.13930	519.094	-2.42076	0.155330857849216	-15.5845	9.27572570725926e-55	2.13441e-52
CUFF.13204	497.424	-1.97668	0.127287709575024	-15.5292	2.2004470757021e-54	4.99675e-52
CUFF.7027	2606.69	-1.35965	0.0875878038341001	-15.5232	2.4154125856242e-54	5.41366e-52
CUFF.1423	2042.25	-1.90577	0.122927069592283	-15.5032	3.29938362978057e-54	7.3001e-52
CUFF.16846	852.492	3.6529	0.235829195921453	15.4896	4.07696309535404e-54	8.90636e-52
CUFF.6413	1338.15	-3.39894	0.219515560715513	-15.4838	4.46024968518671e-54	9.62187e-52
CUFF.11032	491.408	3.55384	0.229652368073883	15.4749	5.1268106734429e-54	1.09233e-51
CUFF.10081	1005.32	-3.40986	0.220851047504969	-15.4397	8.85670810186466e-54	1.86401e-51
CUFF.11785	663.145	-2.63674	0.171198121454882	-15.4017	1.5948639561749e-53	3.31616e-51
CUFF.9701	1090.54	-1.89991	0.123998698327136	-15.322	5.45341503352809e-53	1.12042e-50
CUFF.8740	1460.19	-2.88807	0.189136121499719	-15.2698	1.21568306168843e-52	2.46827e-50
CUFF.1083	636.227	-2.85392	0.187009680854455	-15.2608	1.39451935643128e-52	2.79844e-50
CUFF.18540	1415.31	-2.96319	0.194527892119627	-15.2327	2.14447997318753e-52	4.25396e-50
CUFF.16919	1636.01	-2.95087	0.193867109239767	-15.2211	2.56152270096732e-52	5.0235e-50
CUFF.14211	781.852	-2.04505	0.134541526701539	-15.2002	3.52781983427295e-52	6.8408e-50
CUFF.10591	2827.93	-1.13658	0.0747829867189756	-15.1984	3.62554574815339e-52	6.95219e-50
CUFF.3694	723.05	-1.57129	0.103506275411625	-15.1807	4.74922579894206e-52	9.00683e-50
CUFF.12778	1678.25	-3.70244	0.244201512078109	-15.1614	6.36773216227978e-52	1.1945e-49
CUFF.1652	1569.26	-1.22937	0.0812336109797585	-15.1338	9.69676687087578e-52	1.78029e-49
CUFF.5843	2959.07	-1.40172	0.0926207220638673	-15.134	9.67040600723264e-52	1.78029e-49
CUFF.12219	1124.9	-1.47703	0.0976082510317802	-15.1323	9.92190026788068e-52	1.80244e-49
CUFF.8738	540.638	-3.5992	0.238167719258901	-15.112	1.34924183667493e-51	2.42554e-49
CUFF.4485	321.199	-3.03782	0.201298443250445	-15.0911	1.85284325209177e-51	3.29653e-49
CUFF.3948	1009.18	-1.59854	0.105940211914814	-15.0891	1.91085171538395e-51	3.36505e-49
CUFF.8442	3115.09	-1.02991	0.0687721729221089	-14.9757	1.0591285619759e-50	1.84631e-48
CUFF.1456	2979.79	-1.08743	0.0726196743987064	-14.9744	1.08009368029939e-50	1.86403e-48
CUFF.8808	3823.66	-2.13662	0.142738668425201	-14.9688	1.17487228342767e-50	2.00752e-48
CUFF.5372	507.624	-2.33207	0.155910169981307	-14.9578	1.38518502330447e-50	2.34368e-48
CUFF.274	639.03	-2.32507	0.155541	-14.9483	1.59770917566895e-50	2.67702e-48
CUFF.12810	773.554	-2.53989	0.169952187221733	-14.9448	1.68495676280607e-50	2.79606e-48
CUFF.9356	1813.97	5.05299	0.338461483397062	14.9293	2.12509580790869e-50	3.49285e-48
CUFF.1925	1220.95	-3.14219	0.210552122414635	-14.9236	2.31565524736949e-50	3.77015e-48
CUFF.1504	1526.13	-2.2496	0.151258	-14.8726	4.96478586374439e-50	8.00769e-48
CUFF.18434	3398.18	-2.85259	0.191929852946604	-14.8627	5.75663577290677e-50	9.19889e-48
CUFF.1655	506.499	-2.10287	0.141671784958845	-14.8433	7.69114693566006e-50	1.21774e-47
CUFF.5262	598.537	-2.39113	0.161347096491015	-14.8198	1.09136616006262e-49	1.71225e-47
CUFF.16657	561.932	-1.79697	0.121371723552261	-14.8055	1.34966293524088e-49	2.09842e-47
CUFF.1969	1766.37	-1.44775	0.097883609163777	-14.7906	1.68535403116697e-49	2.59695e-47
CUFF.15160	1322.41	-2.25456	0.15257	-14.7772	2.0549404879427e-49	3.13842e-47
CUFF.15101	2135.63	-1.86675	0.126387225553392	-14.7701	2.2831286885234e-49	3.45634e-47
CUFF.14726	1405.9	-1.72232	0.116903764066387	-14.7328	3.97013958918572e-49	5.95797e-47
CUFF.3398	1381.03	-1.74805	0.118718034859864	-14.7244	4.49300098545994e-49	6.6845e-47
CUFF.15730	901.572	-1.66083	0.112820420603647	-14.721	4.72611977230675e-49	6.97123e-47
CUFF.14043	7310.14	9.78293	0.664617	14.7197	4.82142124789852e-49	7.05153e-47
CUFF.8965	494.242	-2.24596	0.152598122278531	-14.7182	4.92927370282972e-49	7.14869e-47
CUFF.16845	784.82	3.7422	0.254314434558617	14.7148	5.17679016893147e-49	7.44509e-47
CUFF.17007	1033.13	-2.73392	0.185829950417044	-14.7119	5.40521671176856e-49	7.70936e-47
CUFF.3595	6429.49	-2.24926	0.153038847725657	-14.6973	6.70395883408572e-49	9.48335e-47
CUFF.10041	4461.99	-3.1027	0.211167386031423	-14.6931	7.13967008625449e-49	1.00176e-46
CUFF.5298	603.108	-2.83249	0.192886	-14.6848	8.06501977186793e-49	1.12247e-46
CUFF.2473	1188.24	-2.02339	0.137999900278067	-14.6622	1.12494955266131e-48	1.55315e-46
CUFF.253	4106.71	-1.78365	0.121839469666983	-14.6393	1.57581942620709e-48	2.15837e-46
CUFF.9398	4145.96	-2.72798	0.186462585369765	-14.6302	1.80288778172473e-48	2.44994e-46
CUFF.7919	800.03	-3.97209	0.272286996559768	-14.5879	3.35388617014606e-48	4.52198e-46
CUFF.2059	726.609	-2.02483	0.138820742248578	-14.5859	3.4530944263459e-48	4.61965e-46
CUFF.15214	3347.49	-1.61339	0.110819	-14.5588	5.13632028838823e-48	6.81866e-46
CUFF.11845	1088.15	-1.64688	0.113188647153208	-14.5499	5.85109546368323e-48	7.70826e-46
CUFF.15210	930.105	-3.26401	0.224977778801058	-14.5081	1.07626489897549e-47	1.40713e-45
CUFF.15787	3132.32	-2.40388	0.165710716809171	-14.5065	1.10223998057942e-47	1.43026e-45
CUFF.18167	1561.43	-2.06027	0.142149545008499	-14.4937	1.32832521745564e-47	1.71076e-45
CUFF.8601	1138.74	-1.40102	0.0968989187564517	-14.4586	2.2126277704067e-47	2.82856e-45
CUFF.9814	1634.3	-1.24045	0.0860039376706875	-14.4232	3.69606521767495e-47	4.6902e-45
CUFF.3031	1844.93	-1.48125	0.102769807552099	-14.4133	4.26860899212786e-47	5.3772e-45
CUFF.17795	1752.21	-1.47527	0.102616386787519	-14.3766	7.25732692720232e-47	9.07587e-45
CUFF.16153	171.49	3.6285	0.252552469578923	14.3673	8.30064792986168e-47	1.02323e-44
CUFF.16851	1547.56	-2.21094	0.153881844606033	-14.3678	8.24662595749079e-47	1.02323e-44
CUFF.8109	16829.3	1.57052	0.109399803203683	14.3558	9.80407674304488e-47	1.19999e-44
CUFF.9279	17579.1	1.54717	0.107782081981492	14.3546	9.97437571676945e-47	1.21224e-44
CUFF.17202	839.615	-2.98365	0.208295848606754	-14.3241	1.54746453689849e-46	1.86756e-44
CUFF.7529	1895.28	-1.36311	0.0954880284775103	-14.2752	3.12306065674019e-46	3.7429e-44
CUFF.15240	549.865	-2.40634	0.168742981792744	-14.2604	3.8619682285142e-46	4.59654e-44
CUFF.10545	911.942	-2.7847	0.195860466305878	-14.2178	7.10623181238274e-46	8.39996e-44
CUFF.14911	2726.88	-1.8231	0.128320914143625	-14.2073	8.25347426862601e-46	9.68969e-44
CUFF.14123	48362.7	8.26991	0.582771552761169	14.1907	1.04673305032319e-45	1.22058e-43
CUFF.5175	4807.76	1.85291	0.130637587676977	14.1836	1.15772906189307e-45	1.34095e-43
CUFF.15533	553.547	-2.34432	0.165320944797148	-14.1804	1.21170967294139e-45	1.39411e-43
CUFF.1515	947.856	4.97483	0.350846367296275	14.1795	1.22721933005382e-45	1.40261e-43
CUFF.10668	1645.82	-1.87306	0.132379603561313	-14.1492	1.88940632619832e-45	2.14522e-43
CUFF.9809	136.383	2.34881	0.166320427548358	14.1222	2.7715397697387e-45	3.12622e-43
CUFF.8607	781.39	-2.79846	0.198503007260036	-14.0978	3.91703357397071e-45	4.38962e-43
CUFF.2627	4187.66	-1.35817	0.0964225067122813	-14.0857	4.65304075572757e-45	5.18079e-43
CUFF.250	1778.47	-1.65926	0.117909050538403	-14.0724	5.61413645581922e-45	6.21082e-43
CUFF.4244	6007.08	-1.65759	0.117877156034496	-14.062	6.50186372056005e-45	7.14708e-43
CUFF.3587	311.656	2.65799	0.189053	14.0595	6.74003629837349e-45	7.362e-43
CUFF.18206	1155.06	-2.29688	0.163457675420082	-14.0519	7.50387701001208e-45	8.14477e-43
CUFF.4096	1506.58	-2.08138	0.148206455626684	-14.0438	8.40649722900566e-45	9.06746e-43
CUFF.11604	397.394	-2.50744	0.178592763834005	-14.04	8.87447361305264e-45	9.51277e-43
CUFF.3633	324.784	6.12411	0.436497689881081	14.0301	1.01998364224361e-44	1.0866e-42
CUFF.353	489.424	5.63505	0.401714	14.0275	1.05776096101218e-44	1.11993e-42
CUFF.241	288.266	3.55116	0.253742863108087	13.9951	1.66970518886858e-44	1.75706e-42
CUFF.16996	3791.92	2.0071	0.143561264697797	13.9808	2.04220051786446e-44	2.13602e-42
CUFF.5012	1981.2	-1.30686	0.0934910297192696	-13.9784	2.11138685038411e-44	2.19508e-42
CUFF.11259	1948.15	-2.53445	0.181679427275769	-13.9501	3.14014432269518e-44	3.24507e-42
CUFF.5413	965.831	-1.7059	0.122329015423285	-13.9452	3.3664957880451e-44	3.45827e-42
CUFF.1738	945.147	-2.4	0.172386527955236	-13.9222	4.64458152003316e-44	4.74297e-42
CUFF.4359	1248.19	-1.71615	0.123591423022093	-13.8856	7.74079676931821e-44	7.85827e-42
CUFF.333	876.76	-1.87386	0.135024971911596	-13.8778	8.62949318683481e-44	8.70923e-42
CUFF.9124	1962.61	-1.4106	0.101773848684301	-13.8601	1.10467641555295e-43	1.1084e-41
CUFF.9308	4541.49	-2.12355	0.153667760437519	-13.8191	1.95465599377349e-43	1.94991e-41
CUFF.11284	1480.8	-1.5698	0.113657822103501	-13.8116	2.16866279504184e-43	2.15096e-41
CUFF.7266	863.032	4.7687	0.346227824880112	13.7733	3.68917013068372e-43	3.63815e-41
CUFF.14583	845.789	2.55255	0.185646932641155	13.7495	5.12787650695643e-43	5.02823e-41
CUFF.6196	1456.36	-1.19314	0.0867940420082752	-13.7468	5.32670654319231e-43	5.19369e-41
CUFF.6225	321.491	-2.63631	0.191869	-13.7401	5.83551594315391e-43	5.65783e-41
CUFF.6598	811.184	-2.38176	0.173615911531023	-13.7185	7.86420021405146e-43	7.58214e-41
CUFF.2468	1260.44	-2.01969	0.147324183721814	-13.7092	8.94733794427777e-43	8.57851e-41
CUFF.1843	1019.08	-1.39561	0.101913832921395	-13.694	1.10295167046172e-42	1.05164e-40
CUFF.7358	2619.47	-1.4427	0.105518440832688	-13.6725	1.48307782633915e-42	1.40632e-40
CUFF.9449	1416.6	-1.51529	0.110833535447031	-13.6718	1.49733445454158e-42	1.41208e-40
CUFF.4430	1161.04	-1.75131	0.128138404082757	-13.6673	1.5920144220119e-42	1.49321e-40
CUFF.11684	2286.97	-1.59466	0.116695542856251	-13.6651	1.64007106625717e-42	1.52996e-40
CUFF.5749	22277.5	1.49966	0.109860203410595	13.6507	2.00063184105928e-42	1.85629e-40
CUFF.7025	1011.99	-2.90624	0.212946656748693	-13.6477	2.08282051819261e-42	1.92221e-40
CUFF.7082	3742.97	-2.03099	0.149020374814502	-13.629	2.69378568349067e-42	2.47284e-40
CUFF.13372	689.063	-2.49534	0.183107048292649	-13.6278	2.73884380878674e-42	2.5009e-40
CUFF.894	493.325	-2.55956	0.187884189110801	-13.6231	2.92030948731659e-42	2.65256e-40
CUFF.7894	1606.07	-1.22639	0.0901239275785664	-13.6078	3.59842639933998e-42	3.25139e-40
CUFF.8756	1164.03	-1.1221	0.0825441085278141	-13.5939	4.3505380365059e-42	3.9105e-40
CUFF.12594	361.451	-3.87808	0.285566664709567	-13.5803	5.24206168087231e-42	4.68744e-40
CUFF.17740	2550.57	-1.15405	0.0850320850117165	-13.572	5.87321767825941e-42	5.22474e-40
CUFF.3410	1450.2	-1.5106	0.111316803718415	-13.5703	6.0098478748795e-42	5.31887e-40
CUFF.15294	889.615	-2.61486	0.192830112990516	-13.5604	6.87387e-42	6.05251e-40
CUFF.5869	952.653	6.1144	0.451262994370573	13.5495	7.97450672178797e-42	6.98599e-40
CUFF.11212	1339.83	3.32524	0.245577355862649	13.5405	9.01560496060051e-42	7.85815e-40
CUFF.14159	855.944	-2.46742	0.182269960505882	-13.5372	9.43180133403119e-42	8.1796e-40
CUFF.17916	455.423	3.6194	0.267463	13.5323	1.00804558344531e-41	8.69843e-40
CUFF.14698	1332.5	-1.91403	0.141461072316293	-13.5304	1.0344036119942e-41	8.88146e-40
CUFF.4796	389.314	-2.29662	0.169766024902814	-13.5281	1.06694523544133e-41	9.11552e-40
CUFF.3384	713.113	-1.77375	0.131621519647014	-13.4762	2.16036246382434e-41	1.83663e-39
CUFF.17482	1156.91	-2.49526	0.185191883641808	-13.4739	2.22688864063231e-41	1.8839e-39
CUFF.8451	7378.51	-1.48771	0.110480915756572	-13.4658	2.4860966371927e-41	2.09293e-39
CUFF.17872	556.93	-1.84619	0.137186844166765	-13.4575	2.78202084385294e-41	2.33069e-39
CUFF.14055	625.794	-1.9325	0.143653769429913	-13.4525	2.97750261604075e-41	2.4824e-39
CUFF.8693	930.606	3.01245	0.224213281935573	13.4356	3.73832063492739e-41	3.10173e-39
CUFF.2127	756.012	-4.0003	0.298228971597027	-13.4135	5.03844012333731e-41	4.16045e-39
CUFF.15338	1731.68	-1.98888	0.148345122869598	-13.4071	5.4946051535944e-41	4.51552e-39
CUFF.11457	155.715	3.52434	0.263041	13.3984	6.17480217104472e-41	5.05046e-39
CUFF.13766	2696.96	-1.94095	0.145016781146555	-13.3843	7.47152661699928e-41	6.08225e-39
CUFF.13696	675.615	-2.55952	0.191405232168111	-13.3723	8.78273946223961e-41	7.11608e-39
CUFF.15817	4710.54	2.9519	0.220816894627326	13.3681	9.28737434677158e-41	7.48979e-39
CUFF.15927	7025.21	1.59234	0.119236861712674	13.3545	1.11553364687352e-40	8.95436e-39
CUFF.13573	1067.78	-1.47704	0.110686	-13.3444	1.27628046969783e-40	1.01972e-38
CUFF.6668	413.287	5.42881	0.406915489236895	13.3414	1.32973603952093e-40	1.05754e-38
CUFF.15398	793.772	-2.48985	0.186639397865194	-13.3405	1.34644140048014e-40	1.06591e-38
CUFF.483	1535.16	-1.6163	0.121263751081806	-13.3288	1.57351796242964e-40	1.23999e-38
CUFF.17982	1360.74	-3.16927	0.237821894979777	-13.3262	1.62932527959237e-40	1.27813e-38
CUFF.6199	1860.31	-1.61571	0.121305237552754	-13.3193	1.78667735823908e-40	1.39523e-38
CUFF.16057	1190.27	-2.14735	0.161292906797287	-13.3134	1.93538367238599e-40	1.50454e-38
CUFF.15139	12164	1.73323	0.130288482061833	13.303	2.2223196253953e-40	1.71986e-38
CUFF.11170	381.436	-2.12762	0.160365048672659	-13.2674	3.5794119802292e-40	2.75775e-38
CUFF.15302	11114.1	2.43376	0.183491413076818	13.2636	3.7633335167287e-40	2.88656e-38
CUFF.14812	4347.3	2.66889	0.201281360854125	13.2595	3.97547598380727e-40	3.03579e-38
CUFF.7303	1244.01	-2.62842	0.198380651722639	-13.2494	4.54943587208359e-40	3.45877e-38
CUFF.18268	482.066	-1.83966	0.138864931758442	-13.2478	4.64510379553336e-40	3.51602e-38
CUFF.5900	2172.67	-1.5214	0.114859154420956	-13.2458	4.77021189609164e-40	3.59495e-38
CUFF.4658	2663.57	-1.95621	0.147801549983842	-13.2354	5.47980611412129e-40	4.11176e-38
CUFF.4507	276.714	-2.1781	0.164583	-13.2341	5.57753364130906e-40	4.16697e-38
CUFF.341	667.653	3.66264	0.276801234106616	13.232	5.73162259210131e-40	4.26364e-38
CUFF.14147	1608.5	-1.38755	0.104876	-13.2304	5.86123239111012e-40	4.34134e-38
CUFF.371	1176.54	-1.47942	0.111968267397573	-13.2128	7.39881236261519e-40	5.45678e-38
CUFF.957	1153.18	-1.16137	0.0879638296443232	-13.2028	8.45012747770555e-40	6.20563e-38
CUFF.17481	31380.2	7.73624	0.585985748378528	13.2021	8.53202478182397e-40	6.23922e-38
CUFF.11084	1027.92	3.03207	0.229737	13.198	9.00583974820427e-40	6.55792e-38
CUFF.14099	1097.2	-1.06578	0.080850621187454	-13.1821	1.11309116641864e-39	8.07131e-38
CUFF.3825	717.99	-1.55167	0.117750017378806	-13.1776	1.18042234058956e-39	8.52374e-38
CUFF.13911	927.355	-2.05025	0.155649133325835	-13.1722	1.26785181576112e-39	9.11691e-38
CUFF.1898	1977.88	-2.3056	0.175413061901406	-13.1438	1.84595691283353e-39	1.32189e-37
CUFF.11126	1431.1	-2.95704	0.225057114136743	-13.1391	1.96604927139907e-39	1.40207e-37
CUFF.5422	1515.52	-1.32938	0.101237256811243	-13.1313	2.17876635925142e-39	1.54737e-37
CUFF.4486	377.137	-2.43188	0.185213131106624	-13.1302	2.21197598178129e-39	1.56452e-37
CUFF.12732	519.981	2.50269	0.190727644095768	13.1218	2.46979143389856e-39	1.73974e-37
CUFF.10327	16022.7	1.39143	0.106116787250097	13.1123	2.80113694016036e-39	1.96512e-37
CUFF.18552	445.52	-1.971	0.150321049424518	-13.112	2.81270828046069e-39	1.96525e-37
CUFF.4688	5499.18	-1.72517	0.131860943768561	-13.0832	4.10558118001756e-39	2.85702e-37
CUFF.8203	2657.67	-2.09233	0.159992	-13.0777	4.41535675834716e-39	3.06025e-37
CUFF.7003	1337.1	-1.37203	0.104924425180832	-13.0763	4.49668918323626e-39	3.10415e-37
CUFF.13237	432.107	-1.6481	0.126203644502645	-13.059	5.64381621327938e-39	3.88052e-37
CUFF.12739	34441.2	1.58434	0.121391204339428	13.0515	6.23029329518857e-39	4.26676e-37
CUFF.3238	3117.55	4.12319	0.315957007992138	13.0498	6.36781890257165e-39	4.34371e-37
CUFF.9095	1340.87	-1.65057	0.126590735927501	-13.0386	7.37643340914264e-39	5.01191e-37
CUFF.12762	5435.6	-2.15805	0.165577830816555	-13.0335	7.89330211997955e-39	5.34206e-37
CUFF.8672	1150.81	-1.96281	0.150638618898453	-13.0299	8.26746488830928e-39	5.57343e-37
CUFF.11818	672.732	-2.21375	0.169971	-13.0243	8.90465476070024e-39	5.97963e-37
CUFF.6449	353.939	-2.60804	0.200377906112028	-13.0156	9.97678644260507e-39	6.67362e-37
CUFF.114	1232.78	-2.16766	0.166689	-13.0042	1.15781797435971e-38	7.71491e-37
CUFF.12009	1982.85	-1.0251	0.0789476029251746	-12.9845	1.49716793840583e-38	9.93774e-37
CUFF.11243	341.532	-2.08098	0.160332479902222	-12.9791	1.60673167426632e-38	1.06241e-36
CUFF.9399	2301.19	-3.5267	0.272117525759599	-12.9602	2.05646796332806e-38	1.3546e-36
CUFF.6226	1989.5	-1.74957	0.135013	-12.9585	2.10319334044757e-38	1.38011e-36
CUFF.8819	705.208	-1.64759	0.127152665133171	-12.9576	2.12824865694719e-38	1.39126e-36
CUFF.6247	613.729	-1.57871	0.121889202787545	-12.952	2.28765488883442e-38	1.48982e-36
CUFF.5777	3276.67	-1.82003	0.140707196241334	-12.9349	2.85987884849138e-38	1.85548e-36
CUFF.14665	1298.27	-1.29462	0.100220104398872	-12.9178	3.57235567777631e-38	2.30905e-36
CUFF.6237	1053.66	-1.50889	0.116839355148021	-12.9142	3.74292134822061e-38	2.41027e-36
CUFF.10868	3586.28	1.65343	0.128048382290195	12.9125	3.82569321316323e-38	2.45442e-36
CUFF.8682	112.718	4.62534	0.358235769766876	12.9114	3.88015364614496e-38	2.48014e-36
CUFF.1231	15117.5	2.18161	0.169041077457003	12.9058	4.17513384906049e-38	2.65884e-36
CUFF.13953	580.502	-1.77328	0.137481955666952	-12.8982	4.60449067369713e-38	2.92148e-36
CUFF.6092	370.895	3.09566	0.240071541055946	12.8947	4.81885021971797e-38	3.04629e-36
CUFF.10330	1444.51	-3.1511	0.244668	-12.8791	5.90266278244134e-38	3.71782e-36
CUFF.8017	2132.78	-0.875703	0.0680413898590141	-12.8701	6.62749035286897e-38	4.15917e-36
CUFF.16572	724.573	-1.97875	0.153925188066311	-12.8553	8.03616848046218e-38	5.02493e-36
CUFF.14971	535.447	-2.71474	0.211263514962786	-12.85	8.59695318113404e-38	5.35618e-36
CUFF.2687	4745.5	-1.38532	0.107905767571545	-12.8383	1.00085406263454e-37	6.21322e-36
CUFF.2462	6438.78	1.69075	0.131813922995395	12.8268	1.16085907842358e-37	7.18068e-36
CUFF.1947	1752.91	-1.69412	0.132194468041582	-12.8154	1.34450066428601e-37	8.28693e-36
CUFF.14391	848.752	-3.31683	0.258919655034039	-12.8103	1.43669369560791e-37	8.82365e-36
CUFF.9825	1769.06	-1.04153	0.0813387566717403	-12.8049	1.53934705681661e-37	9.42059e-36
CUFF.11221	955.352	-2.8179	0.220077258120162	-12.8041	1.55470019432175e-37	9.48092e-36
CUFF.261	1451.07	-1.74142	0.136158937075237	-12.7896	1.87469551483753e-37	1.13921e-35
CUFF.10709	579.094	2.47291	0.193385004533336	12.7875	1.92542929545184e-37	1.16593e-35
CUFF.8428	4799.14	-1.62617	0.127303181973788	-12.774	2.29086e-37	1.38237e-35
CUFF.10879	1670.02	3.3067	0.259008950083618	12.7667	2.51490665822737e-37	1.51227e-35
CUFF.7621	186.099	4.82086	0.377658114110961	12.7652	2.56636882071976e-37	1.53786e-35
CUFF.11246	33841	1.37489	0.107717359774298	12.7639	2.60839403668507e-37	1.55764e-35
CUFF.2892	2171.33	-1.47474	0.115619362029043	-12.7551	2.9202168476356e-37	1.73783e-35
CUFF.4554	794.373	-1.7617	0.138212717006961	-12.7463	3.27012881877032e-37	1.92614e-35
CUFF.15802	685.568	-2.06954	0.162361195956473	-12.7465	3.25997995565379e-37	1.92614e-35
CUFF.17806	258.235	-2.32031	0.182030961370289	-12.7468	3.24803435131361e-37	1.92614e-35
CUFF.16076	10962.2	2.08342	0.163620049753685	12.7333	3.86282698549745e-37	2.26751e-35
CUFF.2869	1070.76	-1.86734	0.146862734523171	-12.7149	4.88884367088138e-37	2.86006e-35
CUFF.12665	880.54	2.85005	0.224269816655298	12.7082	5.32793026155425e-37	3.1064e-35
CUFF.12564	2561.2	1.79202	0.141047617796926	12.7051	5.54303923590704e-37	3.22094e-35
CUFF.16898	6651.08	1.91223	0.150556887042898	12.701	5.83459627924161e-37	3.37898e-35
CUFF.14435	770.832	-1.64165	0.129267810950998	-12.6996	5.94261601507973e-37	3.43002e-35
CUFF.13313	338.783	-2.19585	0.172946760594755	-12.6967	6.17007930361249e-37	3.54944e-35
CUFF.9502	2190.06	1.6139	0.127231163703234	12.6848	7.1823336652616e-37	4.11803e-35
CUFF.15968	533.241	-1.56571	0.123550857694551	-12.6726	8.39278755663392e-37	4.79612e-35
CUFF.1510	6002.13	-1.75371	0.138463810823912	-12.6655	9.18675328063674e-37	5.2153e-35
CUFF.14051	774.969	2.15504	0.170147687375814	12.6657	9.15824223326617e-37	5.2153e-35
CUFF.11924	53662.2	1.31799	0.104068075343189	12.6647	9.27598852728235e-37	5.24869e-35
CUFF.3837	887.588	3.03829	0.240087653822973	12.6549	1.05070848259008e-36	5.92586e-35
CUFF.14005	1850.51	-1.65289	0.130662202325831	-12.6501	1.11725351892273e-36	6.28064e-35
CUFF.18258	7284.48	2.81654	0.222656250440986	12.6497	1.12296835884637e-36	6.29227e-35
CUFF.8786	888.55	-2.4147	0.191127914550606	-12.6339	1.37241311156366e-36	7.66508e-35
CUFF.13083	1844.37	-2.12999	0.168636681558084	-12.6306	1.43152773255743e-36	7.96945e-35
CUFF.8079	719.572	-1.4813	0.117315567433984	-12.6267	1.5055038127352e-36	8.35434e-35
CUFF.12199	909.408	-1.63342	0.129392132574767	-12.6238	1.56046880509063e-36	8.63159e-35
CUFF.8040	676.893	-1.5643	0.124002536982606	-12.615	1.74466288991955e-36	9.61961e-35
CUFF.2636	294.366	-2.26763	0.179900717684391	-12.6049	1.98476289137315e-36	1.09086e-34
CUFF.17150	115.951	4.47579	0.355340503427092	12.5958	2.22746974010889e-36	1.22037e-34
CUFF.11650	3815.5	-1.79735	0.142769594062021	-12.5892	2.42233517736357e-36	1.32293e-34
CUFF.4169	1140.43	-1.78337	0.141681214160471	-12.5872	2.48333923927688e-36	1.35197e-34
CUFF.11552	567.705	-1.87649	0.149119626450291	-12.5838	2.59389508696642e-36	1.40772e-34
CUFF.3134	2647.41	1.6404	0.130376048243213	12.5821	2.64902621522001e-36	1.43313e-34
CUFF.4155	873.805	-1.71729	0.136498563015876	-12.581	2.68651340413211e-36	1.44887e-34
CUFF.3408	4296.75	-1.12523	0.0894447897246235	-12.5802	2.7128729974999e-36	1.45853e-34
CUFF.17133	3357.68	-4.47241	0.355531604227707	-12.5795	2.73733666478197e-36	1.46711e-34
CUFF.16537	504.81	-2.12275	0.168919458526763	-12.5666	3.22195906154518e-36	1.7215e-34
CUFF.4424	414.784	-1.55583	0.123927199458929	-12.5544	3.76046324700071e-36	2.00303e-34
CUFF.5371	1316.1	-1.63998	0.130647468786191	-12.5527	3.83943350262874e-36	2.0388e-34
CUFF.9410	555.619	-1.80192	0.143635306448469	-12.5451	4.22902727159371e-36	2.23879e-34
CUFF.405	694.675	-1.39927	0.111546530761813	-12.5442	4.27496477476769e-36	2.25619e-34
CUFF.1305	1333.56	-1.68373	0.134248359582531	-12.5419	4.40159356378874e-36	2.31594e-34
CUFF.10346	298.176	-3.56969	0.284642780902647	-12.541	4.45563596556214e-36	2.33725e-34
CUFF.3889	1203.74	-1.81228	0.144529420712465	-12.5392	4.55726059482219e-36	2.38331e-34
CUFF.15399	160.012	-3.27933	0.261569568872056	-12.5371	4.67557648609161e-36	2.4378e-34
CUFF.8557	1285.54	-2.03789	0.162553666025429	-12.5367	4.7013863959121e-36	2.44387e-34
CUFF.2871	384.294	-2.37166	0.189295124130739	-12.5289	5.18922730088984e-36	2.68922e-34
CUFF.3550	472.108	-2.01161	0.160561	-12.5286	5.20454062448295e-36	2.68922e-34
CUFF.126	19144.6	1.4718	0.11752	12.5238	5.53480489561579e-36	2.85133e-34
CUFF.7970	1596.37	-1.3419	0.107203501837532	-12.5173	6.00609325537433e-36	3.08492e-34
CUFF.13805	530.311	-2.75778	0.220334725683109	-12.5163	6.07838102912935e-36	3.11278e-34
CUFF.5681	357.126	2.88211	0.230298365258333	12.5147	6.20499533132575e-36	3.16822e-34
CUFF.3060	899.632	-2.20973	0.176586160674305	-12.5136	6.29002290509799e-36	3.20216e-34
CUFF.312	584.848	-1.53499	0.122760862209003	-12.5039	7.10998865460193e-36	3.60895e-34
CUFF.10513	1178.23	-1.70505	0.136388712627721	-12.5014	7.33170173829585e-36	3.71057e-34
CUFF.10544	744.332	-2.03621	0.162907	-12.4993	7.53360864569546e-36	3.80161e-34
CUFF.18592	252.827	-3.36379	0.269245254552752	-12.4934	8.11120915627838e-36	4.08114e-34
CUFF.5619	1533.86	-1.05212	0.0842611874346946	-12.4864	8.85294998077187e-36	4.4414e-34
CUFF.15604	621.12	-2.12693	0.170360953207876	-12.4848	9.03236802700075e-36	4.51828e-34
CUFF.17402	611.218	-1.74279	0.139639503546902	-12.4806	9.52296494002663e-36	4.74992e-34
CUFF.7203	1399.24	-1.21192	0.097112605685328	-12.4795	9.65543709774449e-36	4.80212e-34
CUFF.9852	1814.85	-0.971060021466205	0.0778138349081497	-12.4793	9.68680996154877e-36	4.80388e-34
CUFF.8780	875.267	-2.73623	0.219312918439316	-12.4764	1.00484973152219e-35	4.96897e-34
CUFF.13713	479.006	-2.4037	0.192683039934396	-12.4749	1.02367661571597e-35	5.0476e-34
CUFF.1527	2185.92	-1.2307	0.0987079017363666	-12.4681	1.11465691282098e-35	5.48056e-34
CUFF.632	6412.85	-1.54511	0.124113471410084	-12.4492	1.41246599171331e-35	6.9251e-34
CUFF.10343	598.439	-2.42616	0.194974781590491	-12.4434	1.51819502508337e-35	7.42238e-34
CUFF.18389	1972.87	3.33586	0.268345934523434	12.4312	1.77012136320101e-35	8.62959e-34
CUFF.7454	10406.7	1.46084	0.117592577924097	12.4229	1.96252016893038e-35	9.54061e-34
CUFF.1283	231.78	3.42562	0.275873327071275	12.4174	2.10336896142836e-35	1.01966e-33
CUFF.6648	3749.75	1.56906	0.126369552478613	12.4164	2.12924018350754e-35	1.02931e-33
CUFF.11116	1242.36	-1.45268	0.117145385128402	-12.4007	2.59095422946561e-35	1.24901e-33
CUFF.6395	5997.09	-3.07752	0.248427487346665	-12.388	3.03588578577282e-35	1.45942e-33
CUFF.8920	1169.29	-1.31322	0.106022843846879	-12.3862	3.10427195898304e-35	1.48542e-33
CUFF.16215	2657.2	2.55385	0.206186143036315	12.3861	3.10717e-35	1.48542e-33
CUFF.8538	24497.3	1.66265	0.134305882330445	12.3796	3.37071603724479e-35	1.60696e-33
CUFF.8650	672.958	-1.80284	0.145762208251848	-12.3684	3.87585377791437e-35	1.84269e-33
CUFF.7749	1241.53	-1.90413	0.154024	-12.3625	4.16773376793399e-35	1.97601e-33
CUFF.4389	5581.63	-1.3479	0.109147411052868	-12.3494	4.90959533132155e-35	2.32136e-33
CUFF.3964	282.917	-2.76416	0.223927517618953	-12.344	5.24972331167276e-35	2.4754e-33
CUFF.6958	4795.38	1.60364	0.129916287052717	12.3436	5.27376546338988e-35	2.47996e-33
CUFF.10555	788.023	-1.70117	0.137873411056906	-12.3386	5.61061215066223e-35	2.63119e-33
CUFF.8405	1842.41	-0.973553391338289	0.0789489736331832	-12.3314	6.13516148662204e-35	2.86939e-33
CUFF.16123	14207.4	-2.01763	0.163651377424615	-12.3288	6.33552585225169e-35	2.95509e-33
CUFF.2169	2464.22	-1.60768	0.130476053755778	-12.3217	6.92472841657914e-35	3.22121e-33
CUFF.3857	612.16	-1.89871	0.154161817103317	-12.3163	7.40017182046517e-35	3.43312e-33
CUFF.8556	1012.24	-2.53121	0.205529933673509	-12.3155	7.47153392414813e-35	3.45694e-33
CUFF.10702	2674.64	-1.14971	0.0934067348372434	-12.3086	8.13911766933279e-35	3.75575e-33
CUFF.12904	1180.55	-1.51709	0.123323692744331	-12.3017	8.87349677727211e-35	4.0837e-33
CUFF.372	2728.75	-1.62471	0.132164916730564	-12.293	9.87479464628745e-35	4.53243e-33
CUFF.2027	727.378	-1.75103	0.142461795659989	-12.2912	1.00951333111506e-34	4.62127e-33
CUFF.5370	14314.6	1.56716	0.127517	12.2898	1.02769790125519e-34	4.69207e-33
CUFF.10819	490.25	-1.8276	0.148752895856053	-12.2861	1.07548805444665e-34	4.8973e-33
CUFF.18514	570.253	-1.59874	0.130188102395293	-12.2802	1.15708777376274e-34	5.25501e-33
CUFF.6902	1552.71	-1.35377	0.110353926228251	-12.2676	1.35261657186712e-34	6.11743e-33
CUFF.9178	933.323	-2.05462	0.167485219416766	-12.2675	1.35407348820053e-34	6.11743e-33
CUFF.11733	1250.43	-1.55479	0.126988709343641	-12.2435	1.81992737949696e-34	8.2006e-33
CUFF.12361	1158.45	2.71622	0.221906	12.2404	1.89051314140942e-34	8.49648e-33
CUFF.13865	286.916	2.94277	0.240658	12.228	2.20326935116016e-34	9.87637e-33
CUFF.8606	766.08	-2.15942	0.176693013914222	-12.2213	2.39185781345311e-34	1.0694e-32
CUFF.12844	1524.67	-1.36947	0.112076068556365	-12.2191	2.45676892122422e-34	1.09558e-32
CUFF.11298	2001.48	-1.48435	0.121627140155072	-12.2041	2.95579160381199e-34	1.31472e-32
CUFF.7231	673.181	-2.23889	0.183466250200538	-12.2033	2.98503110634944e-34	1.32431e-32
CUFF.12266	811.161	-2.07781	0.170302430363979	-12.2007	3.08227725562765e-34	1.36395e-32
CUFF.15971	1801.71	-1.29329	0.106013555748438	-12.1993	3.13408021339805e-34	1.38332e-32
CUFF.5764	821.607	-1.70561	0.139945264996233	-12.1877	3.61592096237285e-34	1.59193e-32
CUFF.13898	680.725	-1.80856	0.148416236238482	-12.1857	3.70261568666589e-34	1.62595e-32
CUFF.10862	624.878	-1.38659	0.113790304249172	-12.1855	3.71515197544534e-34	1.62731e-32
CUFF.8101	673.499	-2.44552	0.200755473736365	-12.1816	3.89563632967419e-34	1.70205e-32
CUFF.12697	779.308	-1.44162	0.118367960546163	-12.1792	4.01286316282372e-34	1.74884e-32
CUFF.17502	1753.11	-1.19192	0.0978756976345549	-12.1779	4.07465625251738e-34	1.7713e-32
CUFF.2859	543.768	2.46937	0.202928288423308	12.1687	4.56465797428055e-34	1.97932e-32
CUFF.14017	2133.3	-1.24697	0.102491610053832	-12.1666	4.68348725975399e-34	2.02575e-32
CUFF.1656	19995.5	1.58016	0.129893	12.1651	4.77139259876789e-34	2.05862e-32
CUFF.13193	1141.95	-3.07849	0.253102316812813	-12.163	4.89029509885405e-34	2.10466e-32
CUFF.5447	981.353	-2.26928	0.186641510192741	-12.1585	5.17151750889656e-34	2.22015e-32
CUFF.11706	590.999	5.61477	0.462434364995608	12.1418	6.34434049821171e-34	2.71689e-32
CUFF.8062	1637.07	-2.04445	0.168511021852105	-12.1324	7.11142281165942e-34	3.03034e-32
CUFF.9447	626.056	-1.6664	0.137348956976691	-12.1326	7.09668375041197e-34	3.03034e-32
CUFF.6445	322.301	-1.68521	0.138955	-12.1278	7.52765232326723e-34	3.19981e-32
CUFF.18321	844.693	-2.0509	0.169115152593554	-12.1272	7.57535729940861e-34	3.21217e-32
CUFF.15209	2018.18	-1.64314	0.135507146832061	-12.1259	7.70259962326739e-34	3.25812e-32
CUFF.18279	2893.33	-2.2851	0.188464602947862	-12.1248	7.80264749746949e-34	3.29237e-32
CUFF.12575	1492.61	-1.65869	0.136845754189806	-12.1209	8.18890562977905e-34	3.44693e-32
CUFF.4417	659.408	-1.91092	0.157659477090643	-12.1206	8.21859439400657e-34	3.45101e-32
CUFF.14458	520.186	-1.82394	0.150540491268062	-12.116	8.69349767055857e-34	3.64156e-32
CUFF.12213	1112.47	-2.20308	0.182082625350151	-12.0993	1.06472130143736e-33	4.44914e-32
CUFF.12821	1769.56	-1.72891	0.142899586872675	-12.0988	1.07214951199292e-33	4.46936e-32
CUFF.16841	4037.73	-1.82222	0.150629323360639	-12.0974	1.09001436244216e-33	4.53288e-32
CUFF.13524	1536.76	-2.53517	0.209616789949539	-12.0943	1.13216442653443e-33	4.69685e-32
CUFF.2855	3053.27	2.35741	0.195100193133741	12.0831	1.29764342152643e-33	5.37044e-32
CUFF.4394	12518.4	1.68671	0.139630924739686	12.0798	1.35054788410256e-33	5.57602e-32
CUFF.12450	2166.65	2.62448	0.217322571646005	12.0764	1.40709951638936e-33	5.79564e-32
CUFF.6138	801.615	-1.85446	0.153694862637818	-12.0658	1.60036291401069e-33	6.57597e-32
CUFF.15427	604.368	-1.54986	0.128513015807295	-12.0599	1.71895622007088e-33	7.0465e-32
CUFF.18548	372.479	-2.25409	0.187065436374224	-12.0498	1.94524934766526e-33	7.95524e-32
CUFF.4001	1353.22	-1.46146	0.121304214643626	-12.0479	1.99047992304417e-33	8.12097e-32
CUFF.10878	3055.18	-1.81943	0.151121860323368	-12.0395	2.20298829325836e-33	8.96679e-32
CUFF.7534	463.685	2.90276	0.241123467319746	12.0385	2.2302727679364e-33	9.05648e-32
CUFF.13931	822.875	-2.29181	0.190474079195156	-12.0322	2.40798264420667e-33	9.75516e-32
CUFF.8060	4104.26	8.32979	0.692853623569528	12.0224	2.7084930200903e-33	1.09469e-31
CUFF.8372	1805.24	-2.36046	0.196479328664005	-12.0138	3.00757516800441e-33	1.21273e-31
CUFF.18455	1774.48	-1.2717	0.105927184817808	-12.0054	3.32714172380908e-33	1.33846e-31
CUFF.15804	952.935	-1.6706	0.139267007541674	-11.9956	3.74568758308716e-33	1.50333e-31
CUFF.13341	1532.02	-1.54217	0.128598510117292	-11.9921	3.90902073807791e-33	1.56524e-31
CUFF.14576	819.09	-1.44673	0.120698575560341	-11.9863	4.19135819358939e-33	1.67441e-31
CUFF.17663	775.924	-1.23762	0.103262926961934	-11.9851	4.25364888904837e-33	1.69537e-31
CUFF.2259	1064.07	-1.4773	0.123370913565449	-11.9745	4.83369222824763e-33	1.92212e-31
CUFF.2802	525.106	-1.76886	0.147821200333611	-11.9662	5.33896819487633e-33	2.11816e-31
CUFF.11368	1049.75	-1.56314	0.130642531324062	-11.965	5.41987767832439e-33	2.14533e-31
CUFF.11035	1153.25	-2.18317	0.182592951093007	-11.9565	6.0059498402591e-33	2.37187e-31
CUFF.18273	1143.09	-1.3783	0.115290267894872	-11.9551	6.10785921871281e-33	2.40661e-31
CUFF.12898	834.122	-2.22027	0.185745915288066	-11.9533	6.24062456086412e-33	2.45332e-31
CUFF.3842	430.666	-2.02893	0.169755592464234	-11.9521	6.3319086613105e-33	2.48355e-31
CUFF.6781	181.154	-2.58122	0.216152	-11.9416	7.17917707989351e-33	2.80948e-31
CUFF.8771	767.898	2.52428	0.211662107241968	11.926	8.66730174618793e-33	3.38417e-31
CUFF.7933	1636.84	-2.16418	0.181563579091665	-11.9197	9.34352938949899e-33	3.63997e-31
CUFF.17941	1252.72	-1.41236	0.118536532375725	-11.915	9.88548951303582e-33	3.84243e-31
CUFF.16233	1437.1	-1.77135	0.148709417024541	-11.9115	1.03111511011648e-32	3.99887e-31
CUFF.8706	550.236	-1.62114	0.136213882451058	-11.9014	1.16366820698698e-32	4.50282e-31
CUFF.3160	563.151	-2.12129	0.178260109504375	-11.9	1.18350040716029e-32	4.56932e-31
CUFF.1643	687.641	2.27902	0.191557817030857	11.8973	1.2222944789211e-32	4.70856e-31
CUFF.15003	1355.32	1.66868	0.140330461533282	11.8911	1.31715931371448e-32	5.0627e-31
CUFF.12132	2120.16	-1.14831	0.0965751693254102	-11.8903	1.32924348356278e-32	5.0978e-31
CUFF.8369	3897.25	-1.46078	0.122878	-11.888	1.36580815434165e-32	5.22641e-31
CUFF.18369	988.188	-1.51466	0.127435726118021	-11.8857	1.40489332543136e-32	5.36408e-31
CUFF.1525	1564.8	9.396	0.791039083815872	11.878	1.53926678771992e-32	5.86416e-31
CUFF.5608	1463.05	-1.44402	0.121581546292946	-11.877	1.55904919187791e-32	5.92645e-31
CUFF.9939	1886.7	-1.82282	0.15365	-11.8634	1.83268006406385e-32	6.9513e-31
CUFF.2110	5955.9	-2.77527	0.233962609656711	-11.862	1.8643099282053e-32	7.05576e-31
CUFF.17686	3242.67	-1.23832	0.104443353957313	-11.8564	1.99471427780881e-32	7.53277e-31
CUFF.8287	650.125	-3.56795	0.301149493896582	-11.8478	2.21023134923616e-32	8.32842e-31
CUFF.5495	1119.9	-1.4478	0.122246	-11.8433	2.32970606596098e-32	8.75949e-31
CUFF.11621	2783.39	-1.57464	0.133143826879758	-11.8266	2.84391731507873e-32	1.06696e-30
CUFF.656	31162	1.36242	0.115202912476203	11.8262	2.85705072672645e-32	1.06957e-30
CUFF.12167	1674.83	-2.13112	0.180352462647704	-11.8164	3.21128767582258e-32	1.19958e-30
CUFF.8603	17233.5	1.85374	0.157026501776644	11.8053	3.66649216095168e-32	1.36666e-30
CUFF.17558	413.502	-1.75822	0.148976948568697	-11.802	3.8125205614249e-32	1.41803e-30
CUFF.9012	688.219	-2.42182	0.205238251151208	-11.8	3.90213751740121e-32	1.44824e-30
CUFF.3267	1908.76	2.55326	0.216587	11.7886	4.4677792271162e-32	1.65461e-30
CUFF.18155	690.798	-2.3723	0.201297998457385	-11.785	4.66221978316568e-32	1.72292e-30
CUFF.13051	396.745	-3.50938	0.298011006506539	-11.776	5.18883792692399e-32	1.91344e-30
CUFF.809	2011.09	-1.97319	0.167706701989134	-11.7657	5.86124599920714e-32	2.15679e-30
CUFF.4566	999.608	-1.85365	0.157606	-11.7613	6.17576069315546e-32	2.26769e-30
CUFF.12946	769.715	-1.52071	0.129339218632331	-11.7575	6.45943349179191e-32	2.36681e-30
CUFF.4150	227.549	-1.94609	0.165529684848982	-11.7567	6.52182838616708e-32	2.38461e-30
CUFF.12216	460.649	3.88389	0.330475	11.7524	6.86042686959292e-32	2.50311e-30
CUFF.3186	3221.73	-1.11755	0.095098268818263	-11.7515	6.93815438840454e-32	2.52613e-30
CUFF.15662	484.093	-2.51407	0.213963090306999	-11.75	7.06238780389639e-32	2.56595e-30
CUFF.9878	2344.88	-1.3322	0.113397693318952	-11.748	7.22981555567611e-32	2.62126e-30
CUFF.14693	303.468	-1.90606	0.162275409870035	-11.7458	7.41904894763801e-32	2.68423e-30
CUFF.11416	1631.43	1.52829	0.130125942414011	11.7447	7.52116291456176e-32	2.71549e-30
CUFF.14891	12082.1	9.96567	0.849032607939816	11.7377	8.17038863685086e-32	2.94373e-30
CUFF.14556	5525.27	-1.64689	0.140378	-11.7319	8.7503287090901e-32	3.14611e-30
CUFF.14767	702.138	-1.68626	0.143786390676798	-11.7275	9.2111079258583e-32	3.30489e-30
CUFF.17940	396.043	-2.29575	0.195852217759179	-11.7218	9.8511379036783e-32	3.5272e-30
CUFF.12608	596.195	-2.35767	0.201138866035534	-11.7216	9.87779407517688e-32	3.52942e-30
CUFF.3606	945.671	-0.927586967079849	0.0791449226948973	-11.7201	1.00544855732123e-31	3.58513e-30
CUFF.1646	1068.06	-1.7601	0.150265750451016	-11.7132	1.0904985189872e-31	3.88038e-30
CUFF.476	783.794	-1.59556	0.136345881895304	-11.7023	1.24057279404399e-31	4.40531e-30
CUFF.4532	612.417	2.94619	0.251765409471577	11.7021	1.2431557278569e-31	4.40542e-30
CUFF.10682	1230.18	-1.01069	0.0863755469079952	-11.7012	1.2572998268098e-31	4.44641e-30
CUFF.2472	776.609	-2.46348	0.210580295948604	-11.6985	1.29697497933377e-31	4.57734e-30
CUFF.4055	5167.36	-1.29353	0.110578612932732	-11.6978	1.30760308913058e-31	4.60543e-30
CUFF.14887	14485.1	1.98453	0.169695525392462	11.6947	1.35704965937025e-31	4.76985e-30
CUFF.12658	1102.09	-2.32152	0.198597032144942	-11.6896	1.44027541630654e-31	5.05209e-30
CUFF.13031	696.464	-1.61939	0.138537501990736	-11.6892	1.4477917203392e-31	5.06815e-30
CUFF.14629	510.696	10.0031	0.856516	11.6789	1.63480023956669e-31	5.71121e-30
CUFF.11971	320.927	-1.65603	0.141847327925957	-11.6748	1.71565939290226e-31	5.98159e-30
CUFF.3029	878.585	-2.02394	0.173402404444518	-11.6719	1.7732684735816e-31	6.16997e-30
CUFF.15180	921.089	-2.00483	0.171829851949812	-11.6675	1.86747212111311e-31	6.48467e-30
CUFF.15974	350.602	2.64004	0.226291723302702	11.6666	1.88928516529263e-31	6.54725e-30
CUFF.9330	481.645	-2.34972	0.201495773891053	-11.6614	2.00723204991084e-31	6.94205e-30
CUFF.12144	423.716	-1.73553	0.148993684919988	-11.6484	2.33878442499328e-31	8.07255e-30
CUFF.7412	956.706	2.29365	0.197027785300971	11.6413	2.54189544962862e-31	8.75609e-30
CUFF.9076	2317.38	-2.32597	0.199983058006876	-11.6308	2.87248832909699e-31	9.87518e-30
CUFF.17593	77.5059	4.24401	0.365155	11.6225	3.16816242772733e-31	1.087e-29
CUFF.16910	10688.3	1.7495	0.150669306939651	11.6116	3.6002221905925e-31	1.23279e-29
CUFF.1524	28559.6	10.1396	0.873407121615088	11.6093	3.69803029665814e-31	1.26377e-29
CUFF.1155	1064.59	-1.49257	0.128616848357776	-11.6048	3.89663862899876e-31	1.32902e-29
CUFF.5883	365.074	-2.1444	0.184849	-11.6008	4.08146028209838e-31	1.38663e-29
CUFF.12687	398.268	-2.87089	0.247473150881307	-11.6008	4.0816386167911e-31	1.38663e-29
CUFF.1849	1383.54	-2.30493	0.198724585731332	-11.5986	4.18717769997115e-31	1.41969e-29
CUFF.6935	862.327	-1.05274	0.0907771653597995	-11.5969	4.27088671159108e-31	1.44523e-29
CUFF.14639	3296.19	-1.28287	0.110627358942994	-11.5963	4.3024080074025e-31	1.45305e-29
CUFF.18276	774.159	-1.81516	0.156538492498109	-11.5956	4.33668419665924e-31	1.46177e-29
CUFF.11949	1064.84	-1.41709	0.122349516658191	-11.5823	5.06503696346408e-31	1.70395e-29
CUFF.10603	1943.14	-2.21015	0.190838553277585	-11.5812	5.12995010526263e-31	1.72243e-29
CUFF.10359	1110.58	-2.02403	0.174918550908443	-11.5713	5.76184345490711e-31	1.9298e-29
CUFF.13192	1128.92	-1.91004	0.165069265088649	-11.5712	5.76995207296709e-31	1.9298e-29
CUFF.3184	1245.25	-2.04901	0.177218204239504	-11.5621	6.41292201476799e-31	2.1407e-29
CUFF.5846	699.076	-2.3802	0.206008168332788	-11.5539	7.05379128142277e-31	2.35008e-29
CUFF.13518	853.124	-1.58686	0.137556101674299	-11.5361	8.68041722968869e-31	2.88645e-29
CUFF.2987	359.726	-2.36441	0.204972940414784	-11.5352	8.76526754227995e-31	2.90906e-29
CUFF.1127	932.23	-2.46784	0.213945821442498	-11.5349	8.79846616712616e-31	2.91447e-29
CUFF.9858	489.666	-2.14647	0.186181536552844	-11.5289	9.43445938179296e-31	3.11916e-29
CUFF.2082	280.703	-2.57237	0.223389223786609	-11.5152	1.10605539484476e-30	3.64977e-29
CUFF.8721	527.518	-2.01756	0.175218376727969	-11.5145	1.11446590505253e-30	3.67051e-29
CUFF.7572	1058.12	-1.80478	0.156750582777478	-11.5137	1.12523700768433e-30	3.69892e-29
CUFF.11891	1144.89	-2.12631	0.184697925058176	-11.5124	1.14289527078476e-30	3.74983e-29
CUFF.15963	361.465	-1.65316	0.143610700913457	-11.5114	1.15543498835237e-30	3.78378e-29
CUFF.15073	1468.41	-1.24796	0.108452	-11.507	1.21630585149698e-30	3.97557e-29
CUFF.12214	137.465	3.35133	0.291512454492691	11.4964	1.37603959231311e-30	4.48917e-29
CUFF.2533	1190.67	-2.01573	0.175463492050108	-11.488	1.51521721094093e-30	4.93389e-29
CUFF.16326	1635.09	-1.31046	0.114109726438132	-11.4842	1.58396053408355e-30	5.14802e-29
CUFF.2983	922.02	1.6622	0.144868474906343	11.4739	1.7851988933283e-30	5.79116e-29
CUFF.7325	1313.54	-2.31286	0.201764	-11.4632	2.01903449921392e-30	6.53743e-29
CUFF.17203	396.961	-3.67854	0.320916556924745	-11.4626	2.0329019379331e-30	6.57e-29
CUFF.5808	1132.64	-1.47556	0.128747367086864	-11.4609	2.07275710854706e-30	6.68629e-29
CUFF.17886	216.419	3.24116	0.282841154340173	11.4593	2.11198784225269e-30	6.80013e-29
CUFF.6488	731.549	-1.24551	0.108796629826463	-11.4481	2.40398543905358e-30	7.72588e-29
CUFF.12808	2707.02	6.88059	0.601298247209901	11.4429	2.55241914854979e-30	8.18767e-29
CUFF.10013	9960.77	1.36222	0.119087757013854	11.4388	2.67600246515998e-30	8.56817e-29
CUFF.8136	2319.54	-1.72636	0.150990076487794	-11.4336	2.84067743190258e-30	9.07859e-29
CUFF.7838	735.158	-1.56274	0.136793726362285	-11.424	3.17184917950888e-30	1.01183e-28
CUFF.5302	1200.43	-2.06259	0.180745402180807	-11.4116	3.65996400334852e-30	1.16538e-28
CUFF.5470	3008.86	-1.66095	0.145622744516024	-11.4058	3.90976875632184e-30	1.24263e-28
CUFF.5551	1496.28	2.40906	0.211349859494657	11.3984	4.25680650970495e-30	1.35044e-28
CUFF.4159	390.018	-2.40694	0.211229704329972	-11.3949	4.43479106372986e-30	1.40432e-28
CUFF.2858	225.238	2.6882	0.235932597243902	11.3939	4.48211331009929e-30	1.41671e-28
CUFF.7260	696.125	-1.69182	0.148497448639013	-11.3929	4.53553321082723e-30	1.43097e-28
CUFF.6161	325.556	2.49831	0.219361056467805	11.389	4.74138973619165e-30	1.49319e-28
CUFF.6071	549.816	2.26398	0.198802803437808	11.3881	4.79433973682165e-30	1.50712e-28
CUFF.6997	47078.3	1.71547	0.150655	11.3868	4.86747318239486e-30	1.52732e-28
CUFF.11591	1273.2	-2.56372	0.225177884121536	-11.3853	4.94847681690054e-30	1.54992e-28
CUFF.14038	1664.07	-1.23822	0.108765142970667	-11.3843	5.00573379615814e-30	1.56502e-28
CUFF.1585	1256.65	-1.10724	0.0972663791485638	-11.3836	5.04921990418259e-30	1.57576e-28
CUFF.8716	586.404	-1.86294	0.163705412610199	-11.3798	5.26952680911926e-30	1.64154e-28
CUFF.331	1964.39	-1.36284	0.119801891717832	-11.3758	5.52173197523249e-30	1.71701e-28
CUFF.14569	968.336	-1.73782	0.152801016687004	-11.3731	5.69347961772408e-30	1.76723e-28
CUFF.7379	803.687	-1.22262	0.107526714909643	-11.3704	5.87364727414774e-30	1.81988e-28
CUFF.12481	225.709	-2.06494	0.181660447725125	-11.367	6.10452229077639e-30	1.88803e-28
CUFF.3781	1592.25	-1.60233	0.141042606881368	-11.3606	6.56649823259298e-30	2.02727e-28
CUFF.14920	368.498	-1.69498	0.149221056863417	-11.3588	6.70364969127199e-30	2.06592e-28
CUFF.717	644.256	-2.15545	0.189786644374214	-11.3572	6.8267661183562e-30	2.10011e-28
CUFF.8767	641.385	2.81189	0.247623	11.3555	6.96208373808572e-30	2.13793e-28
CUFF.4846	307.733	-2.58362	0.227528475901997	-11.3551	6.99358518318936e-30	2.14379e-28
CUFF.769	114.552	-2.37715	0.209349	-11.355	7.00787927065416e-30	2.14436e-28
CUFF.17934	2526.9	-1.20421	0.106148222710879	-11.3446	7.8881317948383e-30	2.40944e-28
CUFF.2167	499.987	-1.70141	0.149989930154864	-11.3435	7.98591625987537e-30	2.435e-28
CUFF.6519	2216.8	-1.42339	0.125505743379016	-11.3412	8.19782376774322e-30	2.4952e-28
CUFF.13629	1163.94	-2.01825	0.178043208947662	-11.3358	8.72746443342941e-30	2.65174e-28
CUFF.6157	705.052	-2.14268	0.189078	-11.3322	9.08580242789826e-30	2.75576e-28
CUFF.11671	367.268	-2.49509	0.220184418168653	-11.3318	9.12799845452614e-30	2.7637e-28
CUFF.13159	1000.42	-1.82383	0.161067803090827	-11.3234	1.00529702096089e-29	3.03843e-28
CUFF.13675	1990.81	-0.994444608904379	0.0878286179297302	-11.3226	1.01467389916773e-29	3.06141e-28
CUFF.9514	901.318	-2.75457	0.243633991233408	-11.3062	1.22272238355016e-29	3.68268e-28
CUFF.3795	1088.64	-1.29803	0.114832930974603	-11.3036	1.25878607520228e-29	3.78469e-28
CUFF.9884	842.074	-1.67186	0.147984429531122	-11.2975	1.34968945234063e-29	4.05095e-28
CUFF.12394	566.903	1.77701	0.157326068046563	11.2951	1.38784795544386e-29	4.15824e-28
CUFF.18388	2089.57	1.8135	0.160568193792061	11.2942	1.40108361821512e-29	4.19062e-28
CUFF.4088	881.273	-1.13989	0.100962	-11.2903	1.46531830876126e-29	4.37517e-28
CUFF.612	201.328	-2.30839	0.204600918777203	-11.2824	1.6028936572349e-29	4.77768e-28
CUFF.14157	4378.39	-1.58197	0.140266637287989	-11.2783	1.67921637207616e-29	4.99654e-28
CUFF.5497	1477.2	-1.50392	0.133410907087992	-11.2728	1.78721007956089e-29	5.30872e-28
CUFF.8608	402.738	-3.13074	0.277753230203715	-11.2716	1.81151686360553e-29	5.37168e-28
CUFF.6133	331.681	5.95158	0.528178851237159	11.2681	1.88551635061282e-29	5.58152e-28
CUFF.14339	199.939	4.51742	0.401104779243284	11.2624	2.01112178483475e-29	5.94314e-28
CUFF.6667	255.928	4.93586	0.438466	11.2571	2.13631264996397e-29	6.3023e-28
CUFF.12432	18495.1	1.36723	0.121456795361353	11.257	2.14019946696089e-29	6.303e-28
CUFF.8944	529.63	-1.39269	0.123765268425706	-11.2526	2.24773755174683e-29	6.60842e-28
CUFF.2571	12606.6	1.50709	0.134011272916371	11.246	2.42267484034067e-29	7.11063e-28
CUFF.16203	15970.2	1.97735	0.175860484694667	11.2438	2.48328788833872e-29	7.27616e-28
CUFF.549	2446.42	-1.30413	0.116002932708546	-11.2422	2.52894845893897e-29	7.39739e-28
CUFF.18018	277.832	-1.50243	0.133791365687065	-11.2296	2.91655967433658e-29	8.51675e-28
CUFF.10167	2723.38	-0.709257772959809	0.063167107889582	-11.2283	2.96198762834021e-29	8.63479e-28
CUFF.4156	8734.63	1.39769	0.124605493516146	11.2169	3.36706216321219e-29	9.79912e-28
CUFF.15267	786.016	-1.24853	0.111400359403781	-11.2076	3.74082033190481e-29	1.08685e-27
CUFF.10750	2543.49	-2.30587	0.205828616642258	-11.2029	3.94793939029946e-29	1.1451e-27
CUFF.7523	6473.34	-1.5727	0.140428041491175	-11.1994	4.10724364557646e-29	1.18931e-27
CUFF.11265	586.932	-2.2449	0.200461945544782	-11.1986	4.14009779872155e-29	1.19681e-27
CUFF.6269	152.4	7.33179	0.654736	11.1981	4.16645206769663e-29	1.20242e-27
CUFF.8086	1778.05	-1.87071	0.167150897501106	-11.1917	4.47695613215171e-29	1.28987e-27
CUFF.8510	1594.25	1.1343	0.101355960072848	11.1912	4.50172236911517e-29	1.29485e-27
CUFF.11373	427.155	-1.50897	0.134862324851065	-11.1889	4.61887292977318e-29	1.32633e-27
CUFF.4499	944.201	-3.43722	0.307317554747089	-11.1846	4.85200684909203e-29	1.39096e-27
CUFF.12418	213.182	-1.84445	0.164961289986277	-11.1811	5.04410334148519e-29	1.44363e-27
CUFF.2841	221.082	2.58811	0.231505999907662	11.1794	5.14146495859872e-29	1.46906e-27
CUFF.15500	5381.25	-1.88097	0.168284588841619	-11.1773	5.26553141777159e-29	1.50203e-27
CUFF.8460	170.072	-2.51359	0.224967754970879	-11.1731	5.52187271127405e-29	1.57255e-27
CUFF.5479	330.777	-1.76416	0.157978398629158	-11.1671	5.91017472140589e-29	1.67783e-27
CUFF.8085	435.187	-1.17087	0.104852151115958	-11.1669	5.92070658138618e-29	1.67783e-27
CUFF.13755	935.117	3.16439	0.28337	11.167	5.91510519341744e-29	1.67783e-27
CUFF.3333	333.335	-1.45758	0.130547960051722	-11.1651	6.04439732994836e-29	1.71007e-27
CUFF.9579	252.51	-2.28816	0.205001442813196	-11.1617	6.27962311954061e-29	1.77371e-27
CUFF.4822	19357.2	1.38845	0.124399002583278	11.1613	6.30843239579348e-29	1.77894e-27
CUFF.17762	498.99	-1.72952	0.155013064509383	-11.1573	6.59786829956765e-29	1.85752e-27
CUFF.17796	680.094	-1.93438	0.173406768523019	-11.1552	6.7570798893924e-29	1.89925e-27
CUFF.15626	418.885	-2.41225	0.216564438873508	-11.1387	8.12885481490208e-29	2.2811e-27
CUFF.9453	447.736	-1.76962	0.158893140519203	-11.1371	8.27252489281726e-29	2.31765e-27
CUFF.17131	1430.71	-1.20516	0.108242444217816	-11.1339	8.57876736152872e-29	2.39955e-27
CUFF.8201	230.745	2.9381	0.263976902672298	11.1302	8.94766264948225e-29	2.49869e-27
CUFF.2770	50416	1.2884	0.115852472476155	11.1211	9.90743979931178e-29	2.76224e-27
CUFF.17280	586.198	-1.74147	0.156631412515467	-11.1183	1.02221509024853e-28	2.84539e-27
CUFF.13072	885.035	-2.67705	0.240850545228455	-11.115	1.0606877576526e-28	2.94772e-27
CUFF.9226	1227.6	2.97077	0.267410547695996	11.1094	1.12897917134661e-28	3.13246e-27
CUFF.12317	2340.63	-1.85406	0.166901617869073	-11.1087	1.13812456397093e-28	3.15277e-27
CUFF.939	155.43	3.363	0.302840967871619	11.1048	1.18850618480661e-28	3.28706e-27
CUFF.719	1725.01	-1.86832	0.168280363765914	-11.1024	1.22086432092413e-28	3.37115e-27
CUFF.18309	1151.4	1.40708	0.126870696204209	11.0906	1.39292147753506e-28	3.8401e-27
CUFF.18316	1084.74	-1.39856	0.126110505581172	-11.0899	1.40385559929404e-28	3.86407e-27
CUFF.10911	3430	-1.91808	0.172977461216143	-11.0886	1.42493607767738e-28	3.91585e-27
CUFF.1590	1939.02	-1.41808	0.128073972583715	-11.0724	1.7084775251079e-28	4.68758e-27
CUFF.1584	1358.13	-1.40139	0.126611288535821	-11.0685	1.78422334902798e-28	4.88764e-27
CUFF.12382	193.851	8.34627	0.754349036703949	11.0642	1.8712670313376e-28	5.11796e-27
CUFF.6411	4763	-1.97704	0.178788528592325	-11.058	2.00608889029857e-28	5.47802e-27
CUFF.11354	873.616	-1.5176	0.137249391495468	-11.0572	2.02287530554796e-28	5.51513e-27
CUFF.17659	1505.75	-1.29597	0.117213268873103	-11.0565	2.03922999295192e-28	5.55095e-27
CUFF.13856	21814	1.55819	0.141000973634983	11.0509	2.16969237005371e-28	5.89678e-27
CUFF.7488	539.422	-1.52826	0.138308352474972	-11.0496	2.20077219605406e-28	5.97184e-27
CUFF.2042	1525.4	-2.55058	0.230862645070347	-11.0481	2.24012139072666e-28	6.06908e-27
CUFF.16288	227.707	1.88203	0.170365003815179	11.0471	2.26480742890056e-28	6.12634e-27
CUFF.16767	511.014	2.69244	0.243881269817878	11.04	2.45096611384298e-28	6.61953e-27
CUFF.1523	18994.8	11.7032	1.06069	11.0336	2.62978836089313e-28	7.09139e-27
CUFF.13333	40231.7	1.53854	0.139577463636969	11.0228	2.96581814337489e-28	7.98309e-27
CUFF.14599	215.048	-2.37818	0.215752246707793	-11.0227	2.96971995788937e-28	7.98309e-27
CUFF.17318	747.03	-1.97002	0.178760928646039	-11.0204	3.04584832266574e-28	8.175e-27
CUFF.14501	4590.54	-2.79491	0.253821	-11.0113	3.36941936620616e-28	9.02942e-27
CUFF.6387	11696.9	1.77842	0.161510349787611	11.0112	3.37540296285731e-28	9.03143e-27
CUFF.6124	2617.7	-1.7299	0.157132494008129	-11.0092	3.45159529647538e-28	9.221e-27
CUFF.8893	5459.01	-1.02654	0.0932573293205421	-11.0076	3.51182495590989e-28	9.3674e-27
CUFF.17347	23108	1.59907	0.145328136379046	11.0032	3.68919482559099e-28	9.82533e-27
CUFF.7737	1371.81	-2.53241	0.230426612507886	-10.9901	4.26445448144128e-28	1.13399e-26
CUFF.13316	1131.63	-1.21906	0.110993315370875	-10.9832	4.60252272749953e-28	1.22201e-26
CUFF.10870	809.626	-2.84375	0.258926	-10.9829	4.61996577652316e-28	1.22475e-26
CUFF.14295	2028.55	-1.64279	0.149618286373695	-10.9799	4.7761208992428e-28	1.26421e-26
CUFF.247	1461.41	-2.01194	0.183486479457985	-10.965	5.62728519500197e-28	1.48722e-26
CUFF.45	2708.45	-2.08072	0.189771663322161	-10.9643	5.67102069766261e-28	1.49649e-26
CUFF.5478	648.362	-1.41717	0.129255830924319	-10.9641	5.68755499192387e-28	1.49856e-26
CUFF.15223	2283.15	-1.36831	0.124802520274675	-10.9638	5.70591364991634e-28	1.50111e-26
CUFF.5737	417.455	-1.81453	0.165508213671862	-10.9634	5.7308362358541e-28	1.50537e-26
CUFF.7125	776.239	-2.67772	0.244282707971255	-10.9616	5.84867918731732e-28	1.53399e-26
CUFF.3365	1823.18	2.61793	0.238947717903581	10.9561	6.21405439625392e-28	1.62735e-26
CUFF.5847	397.384	-1.57705	0.143978234633246	-10.9534	6.39954892318824e-28	1.67339e-26
CUFF.15060	1515.06	-2.131	0.194585988822635	-10.9515	6.53896009695533e-28	1.70725e-26
CUFF.2527	1906.79	-1.42073	0.129749780268789	-10.9498	6.66150378823279e-28	1.73662e-26
CUFF.6352	904.805	-1.21591	0.111100014611388	-10.9443	7.07451793604435e-28	1.84151e-26
CUFF.11491	706.554	-1.5917	0.145456849357027	-10.9428	7.19747408590305e-28	1.87069e-26
CUFF.15097	1717.58	1.97747	0.180821206361245	10.936	7.7506692203677e-28	2.01144e-26
CUFF.240	462.213	-4.45698	0.407591844530051	-10.9349	7.84768999981921e-28	2.03357e-26
CUFF.15183	639.167	-2.26405	0.207120863441782	-10.931	8.1908324104354e-28	2.1193e-26
CUFF.3084	7926.38	2.95013	0.269919774867545	10.9297	8.31574596304891e-28	2.1484e-26
CUFF.11513	1096.1	-3.11373	0.285196810308546	-10.9178	9.47427245307327e-28	2.44405e-26
CUFF.3399	2177.58	-2.57435	0.235815657371397	-10.9168	9.58044143321905e-28	2.46775e-26
CUFF.7441	1844.07	-1.08213	0.0991344230365999	-10.9158	9.68693871601069e-28	2.49146e-26
CUFF.761	1018.85	-1.65033	0.151357865912534	-10.9035	1.10881867402545e-27	2.84762e-26
CUFF.11175	481.209	-2.33614	0.214300371395587	-10.9012	1.13723672868643e-27	2.91626e-26
CUFF.8134	17759.3	1.47531	0.135367173671399	10.8985	1.17108762922014e-27	2.99861e-26
CUFF.9513	604.595	-1.87908	0.172473377739722	-10.8949	1.21931462728702e-27	3.11747e-26
CUFF.16747	33485.4	1.49246	0.137036438866031	10.891	1.27297062886702e-27	3.24984e-26
CUFF.15723	964.798	-1.61569	0.148402124005565	-10.8872	1.3261122582625e-27	3.38051e-26
CUFF.4745	1113.6	-2.64354	0.242839	-10.886	1.34426318238523e-27	3.42172e-26
CUFF.3752	708.923	-1.36491	0.125424520845119	-10.8823	1.39991275884276e-27	3.55813e-26
CUFF.12210	2707.26	-2.29055	0.210740853310965	-10.8691	1.61866937811136e-27	4.10809e-26
CUFF.17405	667.245	4.36281	0.401602855008292	10.8635	1.72033699994206e-27	4.3597e-26
CUFF.18093	808.979	-1.29675	0.119375074409715	-10.8628	1.73354660997875e-27	4.38674e-26
CUFF.2806	14619.9	1.54989	0.142695371052834	10.8616	1.75729991363412e-27	4.44033e-26
CUFF.2932	955.198	-1.53364	0.141346431181802	-10.8502	1.98956815010323e-27	5.01988e-26
CUFF.7559	427.046	-2.41439	0.222530641875708	-10.8497	2.0013631936991e-27	5.04227e-26
CUFF.14394	686.977	2.37283	0.218755274256811	10.847	2.06186565117911e-27	5.18712e-26
CUFF.8239	348.479	-1.60814	0.148330886770241	-10.8416	2.18616367365182e-27	5.49182e-26
CUFF.12022	993.272	-2.93485	0.270884195954462	-10.8343	2.36693779536861e-27	5.9373e-26
CUFF.14607	469.023	-1.89034	0.174516189533073	-10.8319	2.4308569076068e-27	6.08878e-26
CUFF.1761	2073.34	-2.34096	0.216234637973278	-10.826	2.59237964917453e-27	6.48395e-26
CUFF.11092	538.594	-1.50337	0.138883214987413	-10.8247	2.62999324851465e-27	6.56851e-26
CUFF.7295	3569.3	-1.33291	0.123163535488989	-10.8223	2.69994578099173e-27	6.72825e-26
CUFF.12848	1168.72	-1.23355	0.113983544040966	-10.8222	2.70174770760422e-27	6.72825e-26
CUFF.6620	435.247	-1.43163	0.132313847098156	-10.82	2.76867894656361e-27	6.88499e-26
CUFF.3670	434.307	3.95255	0.365324277217836	10.8193	2.78904497298213e-27	6.92566e-26
CUFF.8204	1553.84	-1.35676	0.125527477795718	-10.8085	3.13805886855844e-27	7.78112e-26
CUFF.4483	859.716	-1.41909	0.131333777279417	-10.8052	3.25213181018935e-27	8.05241e-26
CUFF.3799	706.272	-1.29682	0.120028622515416	-10.8043	3.28493002042882e-27	8.12197e-26
CUFF.15773	547.113	-2.09027	0.193475824044321	-10.8038	3.30253873993617e-27	8.15382e-26
CUFF.10210	1742.72	-1.27752	0.11836	-10.7935	3.69435704472876e-27	9.10817e-26
CUFF.1658	565.576	-1.87376	0.173605503043073	-10.7932	3.70623633922727e-27	9.12443e-26
CUFF.10685	2662.33	-1.10584	0.102477245729147	-10.7911	3.79324444820663e-27	9.32533e-26
CUFF.2289	1691.23	-1.82465	0.169096439282846	-10.7906	3.81345583568931e-27	9.36168e-26
CUFF.15113	801.816	-1.02123	0.0948028387321676	-10.7721	4.66214e-27	1.14289e-25
CUFF.8620	986.419	-1.87468	0.174035121681491	-10.7718	4.67591432225356e-27	1.14464e-25
CUFF.7706	553.1	-1.22584	0.113810394677814	-10.7709	4.72588868241571e-27	1.15523e-25
CUFF.12255	611.57	-1.64948	0.153193	-10.7674	4.90872844583872e-27	1.19823e-25
CUFF.18368	333.279	-2.58535	0.240121	-10.7668	4.93691551675947e-27	1.20341e-25
CUFF.5114	1133.8	-2.67711	0.248701299051982	-10.7644	5.07052309145451e-27	1.23423e-25
CUFF.14239	464.707	-1.58273	0.14707	-10.7618	5.21602341161906e-27	1.26786e-25
CUFF.13746	500.609	-2.16377	0.201158908758839	-10.7565	5.52162472609422e-27	1.34026e-25
CUFF.10917	473.694	-1.31871	0.122618	-10.7546	5.63549504498585e-27	1.36597e-25
CUFF.17439	1450.57	-1.79225	0.166703267487831	-10.7511	5.85399480006769e-27	1.41496e-25
CUFF.17624	1890.43	-2.1992	0.204554353736154	-10.7512	5.85052760261818e-27	1.41496e-25
CUFF.5916	1874.65	-1.31851	0.122681847426575	-10.7474	6.09408574886523e-27	1.47093e-25
CUFF.7608	956.898	-2.67197	0.248629864604668	-10.7468	6.13710488401368e-27	1.47925e-25
CUFF.8231	226.409	2.43996	0.227066932790272	10.7456	6.21729431032792e-27	1.49649e-25
CUFF.16121	14807.4	1.52185	0.141767726338178	10.7348	6.98857638529937e-27	1.67979e-25
CUFF.2329	31475.1	1.53009	0.142553314860107	10.7334	7.09123035011037e-27	1.70209e-25
CUFF.15956	621.621	-2.73782	0.255094629374932	-10.7326	7.15724540490945e-27	1.71555e-25
CUFF.15685	1891.94	-1.97078	0.183685819740235	-10.7291	7.43399657635873e-27	1.77942e-25
CUFF.14598	1899.33	-1.48843	0.138793905241891	-10.724	7.85093425394143e-27	1.87661e-25
CUFF.1272	642.095	1.98718	0.185322873574555	10.7228	7.95618698701062e-27	1.89914e-25
CUFF.10631	384.589	-2.72865	0.254497871780284	-10.7217	8.04964836676284e-27	1.9188e-25
CUFF.13623	1263.17	-2.02307	0.188711073948807	-10.7205	8.16009469676109e-27	1.94244e-25
CUFF.15546	333.017	-1.86006	0.173521016187703	-10.7195	8.2450759234301e-27	1.95997e-25
CUFF.1123	390.9	-1.55778	0.145382360388601	-10.7151	8.64818762292272e-27	2.05296e-25
CUFF.17676	87.8545	5.3548	0.500169117472636	10.706	9.54225510090186e-27	2.26209e-25
CUFF.13912	19585.1	1.3194	0.123289627135283	10.7016	1.00018028137469e-26	2.36778e-25
CUFF.12416	1116.25	-1.7795	0.166342759410876	-10.6978	1.04211199705704e-26	2.46367e-25
CUFF.5957	8104.05	-1.00108	0.0936881999990189	-10.6852	1.1939243545214e-26	2.81871e-25
CUFF.5629	1255.13	1.4003	0.131064568497891	10.684	1.20905507465904e-26	2.85053e-25
CUFF.484	805.667	-1.80085	0.168638053665711	-10.6788	1.27946628500648e-26	3.01242e-25
CUFF.13058	1085.04	-1.70491	0.159656472541629	-10.6786	1.28133243659819e-26	3.0127e-25
CUFF.3532	834.808	-1.92053	0.1799	-10.6756	1.32466583542248e-26	3.10979e-25
CUFF.16445	2765.57	-2.16698	0.202987010598415	-10.6754	1.32622772249838e-26	3.10979e-25
CUFF.18360	816.357	-1.64913	0.154490267132616	-10.6747	1.33751207203581e-26	3.13199e-25
CUFF.11472	331.49	2.36007	0.221131743892934	10.6727	1.3662499381107e-26	3.19495e-25
CUFF.14328	1811.72	-1.24576	0.116746178323781	-10.6707	1.39611270725149e-26	3.26037e-25
CUFF.16848	88.0805	3.7283	0.349468986936949	10.6685	1.42957407384847e-26	3.334e-25
CUFF.3390	1220.76	-1.8567	0.174050285925115	-10.6676	1.44331843952423e-26	3.36151e-25
CUFF.16214	354.929	2.67373	0.250717896627831	10.6643	1.49517839446345e-26	3.4776e-25
CUFF.1935	1022.26	-1.3131	0.123201985678942	-10.6581	1.59876227089146e-26	3.71352e-25
CUFF.10913	1360.89	-1.81345	0.170161448509093	-10.6572	1.61330049510806e-26	3.74225e-25
CUFF.4442	464.38	-3.0864	0.289625091205338	-10.6565	1.62550336337643e-26	3.76549e-25
CUFF.5943	1169.16	-1.98555	0.186326667231241	-10.6563	1.62975106101538e-26	3.77027e-25
CUFF.13636	566.844	-2.86678	0.269101245365463	-10.6532	1.68519817385838e-26	3.89333e-25
CUFF.13041	778.178	-1.4419	0.135383637829635	-10.6505	1.73422565171659e-26	4.00124e-25
CUFF.16213	698.746	2.52066	0.236690294602383	10.6496	1.75100110087154e-26	4.03455e-25
CUFF.13106	917.419	-1.70302	0.159921807633035	-10.6491	1.76142724964981e-26	4.05316e-25
CUFF.6083	1280.72	-1.22296	0.114844706788735	-10.6488	1.76552933274642e-26	4.05719e-25
CUFF.9525	602.542	-1.20734	0.113517877407908	-10.6356	2.03414336031853e-26	4.66825e-25
CUFF.14636	416.556	-1.94178	0.182578544331876	-10.6353	2.04114717440721e-26	4.6781e-25
CUFF.18584	588.679	2.66165	0.250375700988358	10.6306	2.14651407276629e-26	4.91307e-25
CUFF.1741	1388.6	-1.22178	0.114997421640605	-10.6244	2.2951255659033e-26	5.24626e-25
CUFF.13191	2652.33	-2.79773	0.263513146741466	-10.6171	2.48271614836903e-26	5.66755e-25
CUFF.18533	2304.91	-1.04125	0.0980979	-10.6144	2.55558757408018e-26	5.8262e-25
CUFF.7221	6142.34	-1.15618	0.108958953119956	-10.6111	2.64509473963609e-26	6.0223e-25
CUFF.16223	554.525	-1.51503	0.142842822187697	-10.6063	2.78649044895717e-26	6.33587e-25
CUFF.18550	1400.32	-1.30911	0.123441220779162	-10.6051	2.82128021858302e-26	6.40653e-25
CUFF.15942	1219.02	1.80233	0.170053725930204	10.5986	3.02526974134995e-26	6.86072e-25
CUFF.11712	770.797	-2.5756	0.243102809763192	-10.5947	3.15420376227648e-26	7.14373e-25
CUFF.7348	499.545	-1.97471	0.186444	-10.5914	3.26571815477087e-26	7.3866e-25
CUFF.12501	378.928	-2.10702	0.198952291261415	-10.5906	3.29602844525189e-26	7.4454e-25
CUFF.486	1299.43	-2.30128	0.217324560445646	-10.5891	3.34703610388792e-26	7.55074e-25
CUFF.13652	913.814	-1.54466	0.145927779042486	-10.5851	3.4938656601039e-26	7.87169e-25
CUFF.5545	2449.37	-1.30838	0.123627597061372	-10.5833	3.56354728649649e-26	8.01821e-25
CUFF.12522	748.725	-1.38012	0.130427047912063	-10.5816	3.62767987781628e-26	8.15189e-25
CUFF.5594	684.08	-1.33463	0.126221695872829	-10.5737	3.9478684720386e-26	8.85986e-25
CUFF.10412	904.421	-2.26143	0.213931778321808	-10.5708	4.07089225483279e-26	9.12409e-25
CUFF.9940	923.636	-1.53577	0.145349086143804	-10.5661	4.28117392638289e-26	9.58294e-25
CUFF.1578	752.812	-1.71275	0.162136153437491	-10.5637	4.39116859653382e-26	9.81642e-25
CUFF.716	783.079	-1.16878	0.110651970933291	-10.5627	4.43666284912641e-26	9.8925e-25
CUFF.5242	342.848	2.06149	0.195164843379254	10.5628	4.43133737252337e-26	9.8925e-25
CUFF.9373	548.467	2.4497	0.232147784098881	10.5523	4.9551830886288e-26	1.10344e-24
CUFF.18322	775.588	3.20278	0.303595669012505	10.5495	5.10793554812707e-26	1.13599e-24
CUFF.16725	6007.17	2.01432	0.190964513474413	10.5482	5.1806288825884e-26	1.15067e-24
CUFF.15144	1328.94	-3.04917	0.289280214447527	-10.5405	5.61734739690768e-26	1.24607e-24
CUFF.6713	2130.62	-0.996970940843296	0.0945968349943176	-10.5392	5.70073120942257e-26	1.26294e-24
CUFF.15186	799.415	-1.12506	0.106816156016057	-10.5327	6.10817670761574e-26	1.35147e-24
CUFF.3538	310.86	2.87171	0.272700962389563	10.5306	6.24191161759002e-26	1.37929e-24
CUFF.11640	476.245	-2.14443	0.203701496211415	-10.5273	6.46550400692412e-26	1.42688e-24
CUFF.18487	9051.88	1.65356	0.157089378791739	10.5263	6.53764665628231e-26	1.44095e-24
CUFF.10338	1292.88	-1.11187	0.105695633163319	-10.5195	7.02365606086754e-26	1.5461e-24
CUFF.13811	2288.23	-1.12824	0.107280907666158	-10.5167	7.23650535551754e-26	1.59092e-24
CUFF.3314	8751.37	1.34433	0.127837357185519	10.5159	7.29452e-26	1.60164e-24
CUFF.3106	250.129	-1.6895	0.160710868180774	-10.5127	7.55404551616544e-26	1.65651e-24
CUFF.15345	1817.12	-1.80448	0.171703	-10.5093	7.82715665866662e-26	1.71423e-24
CUFF.1954	660.654	-1.56305	0.148756475793002	-10.5074	7.98527287867023e-26	1.74508e-24
CUFF.13425	676.642	-1.62395	0.154553579780355	-10.5074	7.98825413841874e-26	1.74508e-24
CUFF.14240	709.265	-2.22861	0.212113	-10.5067	8.04643983195817e-26	1.75557e-24
CUFF.17065	2108.75	-0.956982469795133	0.0911066721548218	-10.504	8.28150404287438e-26	1.80457e-24
CUFF.18211	1010.51	-1.0324	0.098293828242293	-10.5032	8.35399052384711e-26	1.81807e-24
CUFF.3268	737.455	2.68074	0.255243049422105	10.5027	8.39317180372574e-26	1.8243e-24
CUFF.12659	1877.02	-1.72255	0.164056863749573	-10.4997	8.66680625785281e-26	1.88141e-24
CUFF.16051	965.273	-2.17838	0.207495861808408	-10.4984	8.78324725280683e-26	1.90429e-24
CUFF.4435	1096.05	-1.40521	0.133927331717688	-10.4923	9.36929341963785e-26	2.0288e-24
CUFF.6815	947.648	-1.55459	0.148236917387509	-10.4872	9.89390600771946e-26	2.13971e-24
CUFF.17124	184.62	3.91012	0.372951085672805	10.4843	1.02038512125625e-25	2.20398e-24
CUFF.11637	1057.16	-1.24901	0.119176842459693	-10.4803	1.06441023573065e-25	2.2962e-24
CUFF.7063	396.334	-1.99889	0.190821263102888	-10.4752	1.12289694716058e-25	2.41935e-24
CUFF.14210	2616.79	-1.3515	0.129035448917533	-10.4739	1.13876411433555e-25	2.45047e-24
CUFF.8812	1029.19	-1.87301	0.178836269275465	-10.4733	1.14534062348269e-25	2.46156e-24
CUFF.10865	838.73	-1.54006	0.147062614105824	-10.4721	1.16027707539009e-25	2.49055e-24
CUFF.4690	503.963	-2.22601	0.212583376601182	-10.4712	1.17106265855557e-25	2.51058e-24
CUFF.8739	1806.21	-2.78393	0.265867955473172	-10.4711	1.17285299473763e-25	2.5113e-24
CUFF.6160	1860.89	-2.90192	0.277159	-10.4702	1.18340424265115e-25	2.53075e-24
CUFF.8445	1992.26	-1.62128	0.154962663713267	-10.4624	1.28531480690075e-25	2.74529e-24
CUFF.12502	560.675	2.70473	0.258569424896425	10.4604	1.31341952087906e-25	2.80185e-24
CUFF.4253	1247.56	-1.09726	0.104947	-10.4554	1.38427692025379e-25	2.94936e-24
CUFF.9531	701.454	-1.87872	0.179692	-10.4552	1.38710326866622e-25	2.95174e-24
CUFF.14381	1420.28	4.7699	0.456330031530536	10.4528	1.42334851876451e-25	3.02514e-24
CUFF.6029	756.661	-1.55893	0.149164597514911	-10.4511	1.44885359681289e-25	3.07188e-24
CUFF.13435	547.679	-1.44572	0.138332145519267	-10.4511	1.44890105062882e-25	3.07188e-24
CUFF.3284	20347.2	-1.80769	0.172986797489317	-10.4499	1.46690508990576e-25	3.10624e-24
CUFF.2693	827.877	-1.15877	0.110897668093815	-10.449	1.48056238855394e-25	3.13132e-24
CUFF.11620	543.06	-2.8315	0.270990108436447	-10.4487	1.48517763042633e-25	3.13723e-24
CUFF.9397	656.725	-1.77077	0.169482863044351	-10.4481	1.49559536732735e-25	3.15538e-24
CUFF.878	1839.4	-1.80287	0.172571210184803	-10.4471	1.51107472380001e-25	3.18414e-24
CUFF.10076	751.7	-1.74491	0.167081906363867	-10.4434	1.5700182544015e-25	3.30431e-24
CUFF.1398	758.828	2.27999	0.218450265953642	10.4371	1.67806969017141e-25	3.52476e-24
CUFF.5418	2956.61	-6.77078	0.648722840897086	-10.4371	1.6788441140183e-25	3.52476e-24
CUFF.1654	894.944	-1.53078	0.146672116479091	-10.4367	1.68517903323019e-25	3.53376e-24
CUFF.5796	1262.84	-1.40061	0.134252	-10.4326	1.75930864968972e-25	3.68473e-24
CUFF.9914	296.508	-2.71083	0.259905096149867	-10.4301	1.8075519006579e-25	3.78118e-24
CUFF.16363	968.065	-1.34315	0.128805591881355	-10.4278	1.85192540451048e-25	3.86931e-24
CUFF.14414	1048.45	-1.7976	0.172398623416478	-10.427	1.8667953025828e-25	3.89567e-24
CUFF.4653	324.169	-1.72808	0.165771138684021	-10.4245	1.91642518406786e-25	3.9944e-24
CUFF.7539	923.228	-1.79463	0.172161405150885	-10.4241	1.92469880808707e-25	4.00681e-24
CUFF.1867	2975.3	-1.29821	0.124547850187184	-10.4234	1.93992302701944e-25	4.03364e-24
CUFF.5857	471.181	2.01215	0.193220089157942	10.4138	2.14521060985587e-25	4.45512e-24
CUFF.14769	2398.37	-1.28116	0.123078964404188	-10.4092	2.24992777236801e-25	4.66698e-24
CUFF.13759	17448	1.41979	0.136413552239965	10.408	2.27976151776627e-25	4.72318e-24
CUFF.6856	345.425	-1.7666	0.169835718124109	-10.4018	2.43202861632912e-25	5.03177e-24
CUFF.12519	869.191	-2.42718	0.233343664118326	-10.4017	2.43453707591839e-25	5.03177e-24
CUFF.6053	1203.9	-1.34275	0.129149034601306	-10.3969	2.56066963295674e-25	5.28613e-24
CUFF.6207	4167.66	-1.81316	0.174427787617368	-10.3949	2.61534732036133e-25	5.39255e-24
CUFF.12478	676.329	-1.11406	0.107212040444166	-10.3912	2.71939808145808e-25	5.6004e-24
CUFF.10563	319.076	-2.14991	0.206899715170608	-10.3911	2.72328351400779e-25	5.60172e-24
CUFF.7966	296.358	-1.5491	0.149172439303212	-10.3846	2.91373479183644e-25	5.98634e-24
CUFF.9617	909.344	-1.06201	0.102287796257092	-10.3826	2.97567427185029e-25	6.10632e-24
CUFF.472	10384.9	1.18243	0.113955303429302	10.3763	3.17848589360268e-25	6.51476e-24
CUFF.4188	55352.3	1.23085	0.118711744079714	10.3684	3.4528861371276e-25	7.06879e-24
CUFF.12980	2662.93	-2.61371	0.252140003739093	-10.3661	3.5364988465455e-25	7.23139e-24
CUFF.14275	4291.03	-2.47303	0.238580337324818	-10.3656	3.55442e-25	7.25942e-24
CUFF.13479	443.536	-1.745	0.168504332765623	-10.3558	3.93862317452766e-25	8.03461e-24
CUFF.3867	698.253	-2.32763	0.224933	-10.3481	4.26868824732037e-25	8.69764e-24
CUFF.10078	384.319	1.27983	0.123684	10.3476	4.2910499963504e-25	8.73289e-24
CUFF.3503	372.26	-1.70023	0.164322220553552	-10.347	4.32009082894018e-25	8.78164e-24
CUFF.15030	2051.12	-1.50437	0.145451297532986	-10.3428	4.51173729496824e-25	9.16042e-24
CUFF.10859	548.445	-1.42649	0.137932299730964	-10.342	4.55029813549969e-25	9.22785e-24
CUFF.14657	84801.3	1.25099	0.120987484980974	10.3399	4.6520929505405e-25	9.42322e-24
CUFF.5426	6798.6	3.67069	0.355058143651429	10.3383	4.72955013778858e-25	9.56888e-24
CUFF.14533	4951.68	-1.45999	0.141336425593957	-10.3299	5.16210935030928e-25	1.04318e-23
CUFF.2398	3506.09	2.3997	0.232520568786941	10.3204	5.69935175675443e-25	1.1504e-23
CUFF.18277	395.413	-1.37843	0.133577261152132	-10.3194	5.76106879667295e-25	1.1615e-23
CUFF.10026	284.73	-1.57233	0.152386468632667	-10.318	5.84186462186149e-25	1.17642e-23
CUFF.6948	330.128	-2.01339	0.195149970673961	-10.3171	5.89554076436769e-25	1.18584e-23
CUFF.13715	710.537	-1.45079	0.140622611583376	-10.3169	5.91091658061341e-25	1.18755e-23
CUFF.9571	14215.6	1.46203	0.141732861229637	10.3154	6.00336258811676e-25	1.20472e-23
CUFF.9759	1485.93	-1.83564	0.177956347011561	-10.3151	6.02135645798725e-25	1.20693e-23
CUFF.15691	463.172	-2.03459	0.197311432963374	-10.3115	6.24879735038033e-25	1.25106e-23
CUFF.7943	253.739	-1.99414	0.193496574536198	-10.3058	6.63315268824137e-25	1.32648e-23
CUFF.15828	3124.35	4.61556	0.447926322477659	10.3043	6.73875841543087e-25	1.34604e-23
CUFF.127	909.112	-1.25143	0.121460074238237	-10.3032	6.81488825461416e-25	1.35967e-23
CUFF.10392	21941.4	2.11331	0.205187420148448	10.2994	7.08906604220985e-25	1.41274e-23
CUFF.15001	967.641	6.49133	0.630346560616988	10.298	7.1920573167021e-25	1.43161e-23
CUFF.13073	651.228	-3.3562	0.325927	-10.2974	7.24060501945262e-25	1.43961e-23
CUFF.12318	793.399	-1.38334	0.134346462794734	-10.2968	7.28437404580342e-25	1.44665e-23
CUFF.18023	2149.42	-1.06667	0.103600336953047	-10.296	7.3470748062402e-25	1.45742e-23
CUFF.5752	624.497	-2.01506	0.195732397661401	-10.295	7.42270052225254e-25	1.47073e-23
CUFF.4152	1926.04	-1.12346	0.109141480386795	-10.2936	7.52791833549828e-25	1.48987e-23
CUFF.1951	640.815	-1.41089	0.137118015517949	-10.2896	7.84754707432328e-25	1.55135e-23
CUFF.4309	458.099	-2.36404	0.229776543071388	-10.2884	7.94695750607033e-25	1.56921e-23
CUFF.7028	6615.43	-1.38139	0.134295	-10.2862	8.13343524053508e-25	1.60419e-23
CUFF.2731	1353.52	-1.24647	0.121297419872168	-10.2761	9.02629705141782e-25	1.77826e-23
CUFF.10618	689.573	-1.12156	0.109181	-10.2725	9.37879653951019e-25	1.8456e-23
CUFF.6384	30716.1	1.34584	0.131017640098163	10.2722	9.40381798846257e-25	1.84842e-23
CUFF.9722	4924.81	0.967539502633187	0.0942084130567821	10.2702	9.60026872455124e-25	1.88489e-23
CUFF.4861	212.557	1.98167	0.192967224414006	10.2695	9.67305865419989e-25	1.89702e-23
CUFF.2634	10921	-1.42418	0.138703218666202	-10.2679	9.83712568918712e-25	1.927e-23
CUFF.15086	89.5657	5.066	0.493435378371292	10.2668	9.9455997080747e-25	1.94604e-23
CUFF.10484	774.039	-2.11672	0.206176065779554	-10.2665	9.97101148755549e-25	1.94881e-23
CUFF.510	108.515	-4.15502	0.404865574412833	-10.2627	1.03743401283697e-24	2.02534e-23
CUFF.12316	1029.11	3.89868	0.379893053335314	10.2626	1.03899630659266e-24	2.0261e-23
CUFF.7530	689.455	2.45316	0.239159841792876	10.2574	1.09627268752997e-24	2.1334e-23
CUFF.11324	2818.93	-2.48907	0.242662	-10.2574	1.09649082478907e-24	2.1334e-23
CUFF.1221	1091.04	-2.12482	0.207200886166756	-10.2549	1.12491186430633e-24	2.18623e-23
CUFF.3352	631.68	-1.49609	0.145906829560466	-10.2538	1.13833092217415e-24	2.20982e-23
CUFF.18034	450.813	-1.25652	0.122601270008361	-10.2489	1.19736577314096e-24	2.32181e-23
CUFF.13065	293.334	-2.07835	0.202803659887203	-10.2481	1.20692024248168e-24	2.33771e-23
CUFF.3963	829.061	-1.2055	0.117635355304202	-10.2477	1.21142183385453e-24	2.3438e-23
CUFF.11973	726.347	2.2022	0.214929771474348	10.2461	1.2317017663777e-24	2.38037e-23
CUFF.15286	4035.51	1.729	0.168883541397333	10.2378	1.34234526699437e-24	2.5913e-23
CUFF.9910	775.542	-1.27412	0.124461032715228	-10.2371	1.35279251110995e-24	2.60855e-23
CUFF.14296	1416.95	-1.85073	0.180826988290358	-10.2348	1.38429659558547e-24	2.66632e-23
CUFF.13736	245.084	-1.63476	0.159737357074494	-10.234	1.39570915571604e-24	2.6853e-23
CUFF.14248	1719.01	-1.1945	0.116762202640647	-10.2302	1.45196204553201e-24	2.79042e-23
CUFF.15616	636.189	-2.37347	0.232075995141423	-10.2271	1.49905815765984e-24	2.87772e-23
CUFF.13963	1095.83	-1.61835	0.158282	-10.2245	1.54089662973886e-24	2.95475e-23
CUFF.11275	340.936	-1.98071	0.193848960525416	-10.2178	1.65082864021956e-24	3.16204e-23
CUFF.8619	914.959	-2.26201	0.221464978416741	-10.2138	1.71915716354885e-24	3.28927e-23
CUFF.1246	518.778	-1.30915	0.128209156690708	-10.2111	1.76914516079456e-24	3.38116e-23
CUFF.18406	1448.08	-1.9619	0.192262174250673	-10.2043	1.89669271922208e-24	3.62092e-23
CUFF.15006	2811.75	-1.58129	0.154971721113669	-10.2037	1.90795798115169e-24	3.6384e-23
CUFF.7244	7489.59	2.67656	0.262315808001397	10.2036	1.91131321663744e-24	3.64078e-23
CUFF.9985	210.973	3.10425	0.304345776183341	10.1998	1.98764054933244e-24	3.782e-23
CUFF.8916	943.915	2.13577	0.209466031198602	10.1963	2.06051686054198e-24	3.91634e-23
CUFF.2924	524.209	-1.82435	0.178934783814729	-10.1956	2.07420961207647e-24	3.93803e-23
CUFF.2094	418.962	-2.09249	0.205275715391012	-10.1935	2.11896576104564e-24	4.01858e-23
CUFF.3783	952.378	-1.49079	0.146361254137147	-10.1857	2.29650757176437e-24	4.34718e-23
CUFF.5816	2063.74	-0.901935361843755	0.0885492746590378	-10.1857	2.29727000042615e-24	4.34718e-23
CUFF.11392	509.746	-1.2989	0.127533070036319	-10.1848	2.31854562291882e-24	4.38264e-23
CUFF.13056	2244.72	-1.68284	0.165429158191805	-10.1726	2.62852525780877e-24	4.96314e-23
CUFF.1769	2942.68	0.695087716766564	0.0683440323577618	10.1704	2.68739118846091e-24	5.06874e-23
CUFF.6537	630.582	-2.34384	0.230564910917825	-10.1656	2.82303011866803e-24	5.31876e-23
CUFF.18119	810.948	-1.54993	0.152478233612176	-10.1649	2.84382530493182e-24	5.3521e-23
CUFF.32	678.908	-1.4722	0.144851343238231	-10.1635	2.88437418433409e-24	5.4225e-23
CUFF.2526	792.639	-1.74858	0.172333698239798	-10.1465	3.43499254261494e-24	6.4436e-23
CUFF.12142	703.368	-3.05123	0.300716865961152	-10.1465	3.43434077620193e-24	6.4436e-23
CUFF.6082	1293.48	-1.91855	0.189148	-10.1431	3.55533682980473e-24	6.66211e-23
CUFF.10953	294.693	-2.20005	0.216915	-10.1425	3.57937645922793e-24	6.69988e-23
CUFF.5866	796.746	-2.06616	0.203771429814649	-10.1396	3.68595515067725e-24	6.8919e-23
CUFF.9155	166.65	-3.07859	0.303660178455287	-10.1383	3.73636284259701e-24	6.96352e-23
CUFF.10549	1823.71	-2.84141	0.280265224398277	-10.1383	3.73575314798137e-24	6.96352e-23
CUFF.15324	262.084	-2.25447	0.222367875323315	-10.1385	3.7283833503897e-24	6.96352e-23
CUFF.11625	566.461	-1.52295	0.150246427061559	-10.1364	3.80987078064339e-24	7.09285e-23
CUFF.9141	368.468	-1.79965	0.177572960339099	-10.1347	3.87601300766373e-24	7.20821e-23
CUFF.15044	1374.95	-1.06456	0.105045426384024	-10.1343	3.89069970245063e-24	7.22774e-23
CUFF.17034	1845.03	-2.17355	0.214486119435286	-10.1338	3.91263001754579e-24	7.26066e-23
CUFF.5484	764.089	-1.1341	0.111916738590537	-10.1334	3.92643901587747e-24	7.27846e-23
CUFF.12160	785.344	-0.896144253829734	0.0884620877904547	-10.1303	4.05555317403681e-24	7.50974e-23
CUFF.8407	812.623	-2.37973	0.234932956584858	-10.1294	4.09112599379045e-24	7.56749e-23
CUFF.16704	610.719	-1.83345	0.181032964859822	-10.1277	4.16232563041678e-24	7.69094e-23
CUFF.4793	2377.31	-1.60319	0.158384882679634	-10.1221	4.40901268760066e-24	8.13805e-23
CUFF.17725	133.057	7.01579	0.693346364866529	10.1187	4.56248622023629e-24	8.41233e-23
CUFF.14747	1564.96	-1.77502	0.175450865132664	-10.1169	4.64773001626152e-24	8.56035e-23
CUFF.4731	3884.69	-3.57905	0.353809118834536	-10.1158	4.70333232183246e-24	8.65353e-23
CUFF.16772	3029.06	-1.35198	0.133662719566523	-10.1149	4.74642528526703e-24	8.72352e-23
CUFF.5820	478.713	-1.14483	0.113221323515222	-10.1114	4.91704820198633e-24	9.02749e-23
CUFF.11952	365.672	-2.00619	0.198415184894505	-10.1111	4.93523903004924e-24	9.05126e-23
CUFF.4126	556.299	-3.88582	0.384395600537246	-10.1089	5.04424840064297e-24	9.24136e-23
CUFF.8365	310.92	2.51019	0.248342683590394	10.1078	5.10286684554814e-24	9.33884e-23
CUFF.17351	1271.21	-1.25324	0.124004965538862	-10.1064	5.17587199665412e-24	9.46242e-23
CUFF.10609	872.979	-2.16438	0.214361706601485	-10.0969	5.70408915864263e-24	1.04171e-22
CUFF.14264	921.455	-2.03809	0.201895961575278	-10.0947	5.8289925142867e-24	1.06339e-22
CUFF.16391	698.597	-1.91191	0.189412768141048	-10.0939	5.88076662394122e-24	1.0717e-22
CUFF.3668	252.749	-1.90042	0.188384063191021	-10.088	6.24258245836136e-24	1.13644e-22
CUFF.2740	771.443	-2.02225	0.200567928245404	-10.0826	6.5956614060673e-24	1.19945e-22
CUFF.12917	630.816	-1.42668	0.141525709690625	-10.0807	6.72153608114419e-24	1.22106e-22
CUFF.6236	1093.15	-1.15156	0.114245	-10.0798	6.78830919886462e-24	1.23189e-22
CUFF.13030	1543.68	-1.95562	0.194127425190159	-10.0739	7.20517143152603e-24	1.30479e-22
CUFF.18546	1010.38	-1.54872	0.153735692675618	-10.0739	7.20389109584375e-24	1.30479e-22
CUFF.16429	1596.81	-1.35531	0.134580989655308	-10.0706	7.45478087364572e-24	1.34717e-22
CUFF.17483	805.807	-1.64396	0.163242808223525	-10.0706	7.44872092340078e-24	1.34717e-22
CUFF.8348	1840.01	-1.74366	0.173153060600824	-10.07	7.49495797735482e-24	1.35301e-22
CUFF.6860	1199.32	2.16303	0.214811971514215	10.0694	7.5431228231366e-24	1.36028e-22
CUFF.8524	3237.57	1.94143	0.192830220421513	10.0681	7.64579702137297e-24	1.37736e-22
CUFF.16404	426.458	-1.89485	0.188273	-10.0644	7.93778130361828e-24	1.42847e-22
CUFF.14687	309.288	-1.64442	0.163436732898734	-10.0615	8.17381730840937e-24	1.46941e-22
CUFF.5678	753.576	-2.20327	0.219016050078713	-10.0598	8.31387381653981e-24	1.49304e-22
CUFF.7335	2238.87	-1.57862	0.157008166186868	-10.0544	8.78526078079349e-24	1.57605e-22
CUFF.12930	277.8	2.88913	0.287373222674747	10.0536	8.85881788094581e-24	1.5876e-22
CUFF.12177	618.252	-1.6556	0.164729258928358	-10.0504	9.1449510453955e-24	1.63717e-22
CUFF.6824	5429.84	-2.287	0.227557575805502	-10.0502	9.16741277123526e-24	1.63949e-22
CUFF.15840	505.362	-1.30553	0.129909895849754	-10.0495	9.23435226132566e-24	1.64976e-22
CUFF.5762	235.755	-1.97046	0.196113085043774	-10.0476	9.41615839962026e-24	1.6805e-22
CUFF.10636	1116.76	-2.32849	0.231760456707998	-10.0469	9.47575388341916e-24	1.68939e-22
CUFF.14171	519.717	-1.04072	0.103607341465847	-10.0448	9.68368074302213e-24	1.72467e-22
CUFF.9429	120.009	2.53476	0.252357908127873	10.0443	9.73301063956333e-24	1.73167e-22
CUFF.6137	4970.65	1.73178	0.172427108140231	10.0436	9.80613688150678e-24	1.74289e-22
CUFF.4515	357.14	2.70621	0.269454484491447	10.0433	9.8319818064665e-24	1.74568e-22
CUFF.17833	776.988	-2.15063	0.214143307046519	-10.0429	9.86925504634895e-24	1.7505e-22
CUFF.5490	7755.59	1.33996	0.133443131322029	10.0414	1.00193875833329e-23	1.7753e-22
CUFF.17785	457.441	-1.19554	0.119087981795894	-10.0392	1.0253354966278e-23	1.8149e-22
CUFF.4387	659.75	-1.43063	0.142518389181744	-10.0382	1.03548289070202e-23	1.83098e-22
CUFF.13951	8212.41	-1.29804	0.129333218774182	-10.0364	1.05418846686104e-23	1.86215e-22
CUFF.14600	764.866	-2.68995	0.268077226357823	-10.0342	1.07809479409835e-23	1.90243e-22
CUFF.12823	1695.31	1.57385	0.156893019905112	10.0314	1.10978211629543e-23	1.95635e-22
CUFF.11526	133.947	-1.69523	0.169001	-10.0309	1.11460418332763e-23	1.96284e-22
CUFF.5949	2090.91	1.85544	0.185035563469709	10.0275	1.15407169716172e-23	2.03027e-22
CUFF.345	906.767	1.69319	0.168909	10.0243	1.19239827955766e-23	2.09556e-22
CUFF.506	204.789	3.19703	0.318944978832988	10.0238	1.19841911393252e-23	2.104e-22
CUFF.5058	165.696	-2.05549	0.205109425895824	-10.0214	1.22702893026098e-23	2.15204e-22
CUFF.15751	1145.52	-1.23366	0.123117287285323	-10.0202	1.24210926365863e-23	2.17628e-22
CUFF.2073	285.993	3.59671	0.358958462026882	10.0199	1.24690716445496e-23	2.18247e-22
CUFF.12584	1559.24	-1.41691	0.14145	-10.017	1.28316624782738e-23	2.24366e-22
CUFF.15750	961.32	-1.12042	0.111883134557291	-10.0142	1.32008643643948e-23	2.30588e-22
CUFF.18084	955.139	-1.09326	0.109174059575259	-10.0139	1.32363038317355e-23	2.30973e-22
CUFF.18413	744.819	1.87384	0.187186786090622	10.0105	1.37024601774897e-23	2.38866e-22
CUFF.13971	353.918	-2.36983	0.236743	-10.0102	1.37535284327745e-23	2.39514e-22
CUFF.7713	1726.45	-1.02563	0.102472484902895	-10.0089	1.3934705624274e-23	2.42425e-22
CUFF.12827	298.788	-1.42341	0.142263624523476	-10.0054	1.44243610506748e-23	2.5069e-22
CUFF.4972	1220.44	-1.83626	0.183567929889851	-10.0032	1.47566895290773e-23	2.56208e-22
CUFF.8788	1317.3	2.83381	0.283365049446009	10.0006	1.51530888792154e-23	2.62826e-22
CUFF.6678	1217.23	-0.949318882989754	0.0949783898509114	-9.9951	1.6011909590706e-23	2.77443e-22
CUFF.14341	342.597	-2.52667	0.252815454525113	-9.99412	1.61719964723692e-23	2.79936e-22
CUFF.1588	3478.5	-1.29576	0.129656219977882	-9.99383	1.62193205887943e-23	2.80474e-22
CUFF.16294	393.608	-2.81674	0.281861613739149	-9.99336	1.62969041399723e-23	2.81534e-22
CUFF.1329	3149.26	-1.45563	0.145721204293601	-9.98914	1.70053431675642e-23	2.93478e-22
CUFF.5831	380.51	-2.04382	0.204649757176498	-9.9869	1.73932040341802e-23	2.99872e-22
CUFF.13726	691.897	-2.43578	0.243907195737164	-9.98652	1.74605639025238e-23	3.00733e-22
CUFF.10912	2827.55	-1.55091	0.155370498993815	-9.982	1.8275122392457e-23	3.14449e-22
CUFF.3955	13183.7	-2.34515	0.234956374587671	-9.98121	1.84197331607276e-23	3.16621e-22
CUFF.15225	1303.79	-1.44372	0.144659064225408	-9.98012	1.86238663899847e-23	3.19812e-22
CUFF.12696	417.688	-1.60124	0.160474317580099	-9.97815	1.89983648551445e-23	3.25918e-22
CUFF.15970	1661.99	-2.14452	0.214955588920497	-9.97657	1.93033107470867e-23	3.30821e-22
CUFF.2973	1751.76	2.23625	0.224218107193164	9.97354	1.99003268061964e-23	3.40714e-22
CUFF.5091	6624.31	1.69643	0.170116	9.9722	2.01705316825893e-23	3.44998e-22
CUFF.18269	1410.61	-1.92012	0.192549114719539	-9.9721	2.01923050045239e-23	3.45029e-22
CUFF.721	623.061	-1.55536	0.156025001673978	-9.96866	2.09032349131708e-23	3.56823e-22
CUFF.11890	517.223	-1.52252	0.152749781444437	-9.96738	2.11733442211812e-23	3.6072e-22
CUFF.16315	35528.4	1.24474	0.124880946118584	9.96742	2.11663167741086e-23	3.6072e-22
CUFF.2874	3430.01	-1.07095	0.107459098068782	-9.96614	2.14406102858205e-23	3.64913e-22
CUFF.14682	1180.96	3.01131	0.302234876162349	9.96347	2.20243070047396e-23	3.74478e-22
CUFF.12459	827.208	-1.78156	0.178860129937319	-9.96064	2.26605408912514e-23	3.84917e-22
CUFF.9179	1151.71	1.2682	0.127360891910497	9.95756	2.33727072538413e-23	3.96624e-22
CUFF.6529	629.086	-1.64956	0.165664999516726	-9.95718	2.34614356954551e-23	3.97738e-22
CUFF.11401	1874.97	-0.961634994834763	0.096627832186362	-9.95195	2.47298641927759e-23	4.18776e-22
CUFF.11634	87.4636	3.1237	0.313881178432796	9.95186	2.47509124754651e-23	4.18776e-22
CUFF.3185	131.76	-2.92044	0.293514740453656	-9.9499	2.52433773143157e-23	4.2669e-22
CUFF.6386	845.68	-3.197	0.321324	-9.94948	2.53498655587517e-23	4.2807e-22
CUFF.6102	556.313	-1.03871	0.104438861634631	-9.94567	2.63391765709199e-23	4.44342e-22
CUFF.414	14516.6	-2.45546	0.246910187433232	-9.94476	2.65802795605901e-23	4.47971e-22
CUFF.6430	1196.68	-1.68161	0.169106453804005	-9.94408	2.67626048362382e-23	4.50604e-22
CUFF.8245	4277.83	-3.17494	0.319301745784887	-9.9434	2.69470513369052e-23	4.53267e-22
CUFF.14831	1197.09	-1.50573	0.151456186722047	-9.94171	2.74068260617989e-23	4.60552e-22
CUFF.7690	176.957	-2.83074	0.284774252124347	-9.94031	2.77968919194268e-23	4.66652e-22
CUFF.3370	3490.68	0.978205705517607	0.0984172232816873	9.93938	2.80581508710323e-23	4.70581e-22
CUFF.18421	1074.82	-1.52192	0.153153050385351	-9.93723	2.86694441459759e-23	4.80366e-22
CUFF.11958	2278	1.20077	0.120843732893551	9.93652	2.88726079972148e-23	4.83301e-22
CUFF.17583	1589.79	-1.02878	0.103566694326005	-9.93351	2.97594120483789e-23	4.97663e-22
CUFF.12807	50207.8	6.63435	0.668065973328595	9.93068	3.06148214750273e-23	5.11472e-22
CUFF.10932	186.201	2.04993	0.206695310906155	9.91762	3.48967207204323e-23	5.82444e-22
CUFF.6434	578.958	-1.07527	0.108427424096056	-9.91693	3.5139598292233e-23	5.85932e-22
CUFF.10978	101.037	4.26758	0.430566621408266	9.91155	3.70858853220935e-23	6.17788e-22
CUFF.11204	179.889	2.16046	0.217989875551197	9.9108	3.73625707560494e-23	6.21797e-22
CUFF.7934	508.932	-2.40401	0.242577	-9.91031	3.75495360518481e-23	6.24306e-22
CUFF.6002	1354.99	-1.37824	0.139091275324404	-9.90887	3.80940299734506e-23	6.3275e-22
CUFF.17735	390.939	-2.00371	0.202336581085106	-9.90287	4.04507229261511e-23	6.71249e-22
CUFF.12836	423.177	-2.33103	0.235443141170086	-9.90061	4.13762609501864e-23	6.85948e-22
CUFF.4879	1530.03	-1.72727	0.174474119198116	-9.89986	4.1684827644679e-23	6.904e-22
CUFF.6921	417.046	-1.54904	0.156611331062925	-9.89098	4.5554254338634e-23	7.53763e-22
CUFF.3764	452.632	1.2444	0.125836677019579	9.88899	4.64684772630467e-23	7.68154e-22
CUFF.10981	2394.16	-1.19383	0.120776187336325	-9.88464	4.85331301293835e-23	8.01517e-22
CUFF.6264	2457.65	1.33768	0.135343380747364	9.8836	4.90365028567973e-23	8.09055e-22
CUFF.7651	35397.4	5.32684	0.538998842053412	9.88283	4.94154501487101e-23	8.14529e-22
CUFF.17030	875.117	-1.17785	0.119205387374404	-9.88088	5.03903491482132e-23	8.29806e-22
CUFF.8194	882	-1.67088	0.169111661903059	-9.88033	5.06674485717878e-23	8.33574e-22
CUFF.1620	683.523	-1.06452	0.107752433887038	-9.87933	5.11758508481534e-23	8.41136e-22
CUFF.12052	5181.85	2.01706	0.204180912073515	9.87881	5.14411154223852e-23	8.44692e-22
CUFF.158	1119.33	-1.16288	0.117729199695226	-9.87762	5.20537831154699e-23	8.53939e-22
CUFF.6239	785.43	-1.7581	0.177992985450646	-9.87736	5.21909390599751e-23	8.54565e-22
CUFF.17398	1110.51	-1.42037	0.1438	-9.87742	5.21578402969604e-23	8.54565e-22
CUFF.2711	551.444	-2.45239	0.248338698451163	-9.87516	5.33461759352528e-23	8.72652e-22
CUFF.11113	823.182	-2.00764	0.203318055291286	-9.8744	5.37537598815564e-23	8.78487e-22
CUFF.3903	2134.03	-1.73305	0.175557692938253	-9.87171	5.52157725382358e-23	9.01527e-22
CUFF.12909	680.769	-1.40209	0.142078548929948	-9.86843	5.70531375489205e-23	9.30646e-22
CUFF.10195	1308.72	-1.18839	0.120459927097888	-9.86544	5.87750702047631e-23	9.57828e-22
CUFF.13448	210.122	-1.80402	0.182878540043549	-9.86459	5.92734239203739e-23	9.65038e-22
CUFF.11547	1106.88	-1.04975	0.106425701333346	-9.86372	5.97915572003027e-23	9.72557e-22
CUFF.15921	1224.11	-1.673	0.169664980655518	-9.86063	6.1661860628704e-23	1.00203e-21
CUFF.1092	3454.91	-0.817541169130154	0.0829222755881346	-9.85913	6.25917926900666e-23	1.01619e-21
CUFF.13363	1394.72	2.51028	0.254744116676037	9.8541	6.58005283785579e-23	1.06728e-21
CUFF.90	827.177	-1.3407	0.136096517569805	-9.85109	6.78069142609834e-23	1.09879e-21
CUFF.12545	539.008	-1.36641	0.138719202465258	-9.85019	6.84136561017045e-23	1.10758e-21
CUFF.2525	1285.32	-1.89488	0.192434329773012	-9.84688	7.07082843606449e-23	1.14366e-21
CUFF.12454	55.5074	6.28132	0.637918097332444	9.84659	7.09063642004006e-23	1.14579e-21
CUFF.9575	383.901	-2.30277	0.234036358093146	-9.83935	7.61998175743553e-23	1.23017e-21
CUFF.1232	3813.39	1.61137	0.163829671631966	9.83564	7.90639676729674e-23	1.27522e-21
CUFF.2828	1199.09	-1.47379	0.149872	-9.83365	8.06422005920266e-23	1.29946e-21
CUFF.2609	992	-1.09027	0.110873880294029	-9.83343	8.08212341229392e-23	1.30113e-21
CUFF.8899	8367.8	1.40784	0.143183912712785	9.83236	8.16840106891375e-23	1.3138e-21
CUFF.1312	850.703	2.04455	0.207988582578422	9.83011	8.35306401514314e-23	1.34225e-21
CUFF.12343	2126.45	-1.12858	0.114974644444029	-9.81587	9.62088383920981e-23	1.54453e-21
CUFF.12263	326.161	-1.79881	0.183262333413876	-9.81548	9.65790888346611e-23	1.54904e-21
CUFF.11878	1023.32	-1.77715	0.181118241888606	-9.81211	9.98593626544928e-23	1.60016e-21
CUFF.9153	256.768	1.52689	0.155632191259833	9.8109	1.01061772721269e-22	1.61793e-21
CUFF.4855	250.969	1.43404	0.146196936470246	9.80896	1.03024138938024e-22	1.64781e-21
CUFF.15356	437.191	-1.63442	0.166670172127231	-9.8063	1.05775411226199e-22	1.69025e-21
CUFF.544	2760.35	1.63349	0.166665044513541	9.80105	1.11416204395835e-22	1.77874e-21
CUFF.12256	694.482	-1.00082	0.102114701808884	-9.80095	1.11537067045535e-22	1.77903e-21
CUFF.6568	218.516	2.65893	0.271342725310474	9.79917	1.13514946382902e-22	1.8089e-21
CUFF.13238	307.077	-1.29618	0.132276708602057	-9.79898	1.13729209215311e-22	1.81064e-21
CUFF.18078	199.165	3.58926	0.366656238239913	9.78917	1.25318076290683e-22	1.99331e-21
CUFF.13436	376.699	-1.52192	0.155480653606504	-9.78849	1.26162371585182e-22	2.00489e-21
CUFF.5874	1026.21	-2.57168	0.262744939859952	-9.78774	1.27108680166639e-22	2.01807e-21
CUFF.5191	297.443	-1.34038	0.137017576020214	-9.78254	1.33810466344544e-22	2.12252e-21
CUFF.6288	873.243	-1.09419	0.111892749335286	-9.77892	1.38686678779983e-22	2.19785e-21
CUFF.11579	753.317	-1.15748	0.118445624056166	-9.77222	1.48168318913388e-22	2.34595e-21
CUFF.13036	3393.22	-2.56567	0.262577160200872	-9.77111	1.49796003726861e-22	2.36955e-21
CUFF.6492	412.588	-1.98171	0.202826569527361	-9.77045	1.50785913256401e-22	2.38302e-21
CUFF.15304	171.2	2.55542	0.26158	9.76917	1.52700247961628e-22	2.41107e-21
CUFF.4536	629.664	1.37677	0.140951604597918	9.76766	1.54983930609399e-22	2.44489e-21
CUFF.14218	1083.23	-2.7535	0.281972952312094	-9.76513	1.58901190890021e-22	2.5044e-21
CUFF.8468	1688.91	-1.28598	0.131722288160109	-9.76282	1.62569305242932e-22	2.55987e-21
CUFF.6587	325.474	2.43442	0.249378350925081	9.76194	1.63990847286721e-22	2.5799e-21
CUFF.17460	1034	-0.952424	0.0976061132940611	-9.75784	1.70760381507112e-22	2.68396e-21
CUFF.17899	356.529	-1.30857	0.134119683009727	-9.75675	1.72591132335586e-22	2.71026e-21
CUFF.6623	307.132	2.65057	0.271675916953861	9.75636	1.73265843354951e-22	2.71838e-21
CUFF.8039	826.299	-1.31979	0.135282342911272	-9.75583	1.74174526106943e-22	2.73016e-21
CUFF.9011	1130.78	-1.31905	0.135231335197529	-9.75405	1.7724797762346e-22	2.77581e-21
CUFF.8552	564.804	-2.54719	0.261243648709367	-9.75026	1.83990573188828e-22	2.87879e-21
CUFF.4518	349.292	2.79637	0.286802365360102	9.75017	1.84157662550934e-22	2.8788e-21
CUFF.3237	12813.8	1.26924	0.130224730379782	9.74652	1.90899048366627e-22	2.98148e-21
CUFF.5100	378.505	-1.97607	0.202923169061208	-9.73801	2.07588808117141e-22	3.23921e-21
CUFF.5540	1394.43	-1.14727	0.117836027855006	-9.73613	2.11458146118014e-22	3.29661e-21
CUFF.12312	237.061	-3.22343	0.331088135547024	-9.73585	2.12031245299355e-22	3.30256e-21
CUFF.16557	381.727	-2.94878	0.302881598906028	-9.73574	2.12261439002755e-22	3.30316e-21
CUFF.4713	561.318	-2.37577	0.244057057614426	-9.73447	2.14928778633696e-22	3.33865e-21
CUFF.7607	1093.93	-1.88152	0.193284	-9.73448	2.14919868685546e-22	3.33865e-21
CUFF.12648	2913.65	3.3707	0.346275643484198	9.73415	2.15619832803012e-22	3.34637e-21
CUFF.17306	1418.39	-1.87013	0.192134645960978	-9.73342	2.17163230204921e-22	3.3673e-21
CUFF.9812	238.128	7.30062	0.750389174522198	9.72911	2.26562916096772e-22	3.50989e-21
CUFF.13032	370.516	-1.9834	0.203882201686849	-9.72818	2.28641282582762e-22	3.53892e-21
CUFF.16840	539.271	-1.58411	0.162857869644221	-9.72693	2.31468902021363e-22	3.57947e-21
CUFF.16573	2331.43	2.08574	0.214478	9.72474	2.36518496819358e-22	3.65428e-21
CUFF.16303	420.264	5.01597	0.516164	9.71779	2.53229756928713e-22	3.90898e-21
CUFF.1310	711.046	-1.55971	0.160513865016291	-9.71699	2.55222292834957e-22	3.93622e-21
CUFF.7731	989.338	2.06056	0.212082045115635	9.71587	2.58038581538802e-22	3.9761e-21
CUFF.8366	634.021	-1.13094	0.116429399697617	-9.71352	2.64057122555608e-22	4.06521e-21
CUFF.2123	2697.27	-0.833183630359384	0.0858003573278919	-9.71072	2.71401103797128e-22	4.17083e-21
CUFF.9600	738.891	-0.987303861895344	0.101671341476729	-9.71074	2.71362416255233e-22	4.17083e-21
CUFF.1881	603.658	-2.46295	0.253642089587173	-9.71035	2.72398893170146e-22	4.18244e-21
CUFF.3665	422.802	-1.91695	0.197468413489491	-9.70763	2.79759050242454e-22	4.29163e-21
CUFF.7518	639.35	-1.39683	0.143931042264053	-9.70485	2.87488203073566e-22	4.40628e-21
CUFF.2405	2051.45	-1.09305	0.11263	-9.70471	2.87899991518417e-22	4.40868e-21
CUFF.3323	111.403	-3.15925	0.325554856534633	-9.70419	2.89354193281437e-22	4.42702e-21
CUFF.8515	585.567	-1.59878	0.164817087972674	-9.70031	3.00570126128884e-22	4.59454e-21
CUFF.531	2224.24	-1.53223	0.157966467771056	-9.69971	3.02368338654232e-22	4.61794e-21
CUFF.10571	384.171	-1.83782	0.189482787832346	-9.69916	3.03983210389186e-22	4.6385e-21
CUFF.15652	761.81	2.32105	0.239310069059683	9.69893	3.04687216005196e-22	4.64513e-21
CUFF.7853	345.851	-1.3882	0.143163974067615	-9.69658	3.11784800093464e-22	4.74915e-21
CUFF.16503	1043.1	-2.84986	0.293914312377382	-9.69624	3.12804049194835e-22	4.76047e-21
CUFF.16831	3041.12	-1.51252	0.156024932076835	-9.69408	3.19504920462701e-22	4.85816e-21
CUFF.9347	386.922	-1.56014	0.161033599358848	-9.6883	3.38093293640311e-22	5.13628e-21
CUFF.9296	259.904	-2.08835	0.215565530611961	-9.68777	3.39881733948507e-22	5.15891e-21
CUFF.1194	1383.28	-2.30472	0.238003983054893	-9.68353	3.54272565296327e-22	5.37262e-21
CUFF.14742	1624.34	-1.31238	0.135582204893507	-9.67959	3.68175297308107e-22	5.57855e-21
CUFF.9974	1114.43	-2.09197	0.216198740679721	-9.67615	3.80791560714491e-22	5.76465e-21
CUFF.4398	3845.87	-1.23381	0.127547265018962	-9.67333	3.91430302801745e-22	5.92051e-21
CUFF.2840	1002.94	-2.4162	0.249861193411669	-9.67019	4.03631918930897e-22	6.09972e-21
CUFF.12781	4119.34	0.736634998443328	0.0761794832850474	9.66973	4.05448222047631e-22	6.12181e-21
CUFF.13671	17745.3	2.0908	0.216230573184308	9.66932	4.07060538916756e-22	6.14078e-21
CUFF.2844	2881.83	-2.29226	0.237091446525979	-9.66823	4.11422011148398e-22	6.20115e-21
CUFF.17013	589.592	-1.47117	0.152179240180587	-9.66733	4.15048977319592e-22	6.25036e-21
CUFF.11672	330.555	-2.52972	0.261746822370411	-9.66477	4.25573355709538e-22	6.40327e-21
CUFF.1574	2848.01	-0.888021223572528	0.0918872078816974	-9.66425	4.27728969869196e-22	6.43009e-21
CUFF.9655	1410.99	-0.852182789976177	0.0881975834325452	-9.6622	4.36385223684322e-22	6.55451e-21
CUFF.4514	1171.99	2.99133	0.309645976426167	9.66047	4.43803334358739e-22	6.66014e-21
CUFF.15205	719.847	-1.03765	0.107425468936363	-9.65927	4.49047829537164e-22	6.73299e-21
CUFF.17788	639.661	-2.11857	0.219360560829579	-9.65793	4.54951313033637e-22	6.81558e-21
CUFF.1268	725.332	-1.5801	0.163619920250407	-9.65712	4.58581722886005e-22	6.86401e-21
CUFF.10396	1992	2.03013	0.210260048476282	9.65535	4.66555280491145e-22	6.97731e-21
CUFF.7446	476.922	-1.42998	0.148112388796511	-9.65467	4.69656343917012e-22	7.0176e-21
CUFF.3383	1002.71	-1.39229	0.144249777403157	-9.65194	4.82348795464466e-22	7.20102e-21
CUFF.9431	18285.3	1.53802	0.159383029282781	9.64982	4.92410796308214e-22	7.34488e-21
CUFF.9247	568.13	-2.48442	0.25751	-9.64787	5.01848690155018e-22	7.47919e-21
CUFF.887	682.231	-2.7501	0.285097705154261	-9.64616	5.10318199040265e-22	7.59885e-21
CUFF.2075	1041.65	-1.05425	0.109296483562455	-9.64575	5.12336e-22	7.62233e-21
CUFF.1608	4085.66	-1.04896	0.108801901046794	-9.64102	5.36536365034513e-22	7.97549e-21
CUFF.5901	1471.3	-1.77656	0.184280060968446	-9.64057	5.38898472001997e-22	8.00371e-21
CUFF.6076	2539.71	1.78699	0.185368991901638	9.6402	5.4080522553297e-22	8.02512e-21
CUFF.11127	516.234	-2.05756	0.213520134845598	-9.63639	5.6129339580393e-22	8.32199e-21
CUFF.5528	762.265	-1.47341	0.152926151079958	-9.63479	5.70064862717984e-22	8.44479e-21
CUFF.5395	1795.41	-1.68827	0.175271756583171	-9.63228	5.84199790082169e-22	8.64676e-21
CUFF.4882	210.906	-1.57415	0.163439696948812	-9.63135	5.89493150778791e-22	8.71017e-21
CUFF.8651	368.074	6.10147	0.633495847537278	9.63143	5.89039758570406e-22	8.71017e-21
CUFF.10445	8436.09	1.24208	0.128995658151121	9.62885	6.04015677031055e-22	8.91711e-21
CUFF.11856	826.726	-1.27418	0.132360758928214	-9.62654	6.17719894840623e-22	9.11163e-21
CUFF.18554	417.825	-1.47329	0.153053	-9.62602	6.20880868345782e-22	9.15044e-21
CUFF.12197	549.73	2.04452	0.212399233166126	9.62583	6.22048648896594e-22	9.15983e-21
CUFF.15580	516.376	-1.93207	0.200772401367426	-9.62316	6.38389713835317e-22	9.39244e-21
CUFF.14581	194.699	2.44174	0.253741369038096	9.62293	6.39801115961122e-22	9.40519e-21
CUFF.14156	278.542	-2.19711	0.228340524329083	-9.62208	6.45158665628055e-22	9.47587e-21
CUFF.12448	2613.45	-1.09887	0.114220633707767	-9.62061	6.54423153227585e-22	9.60377e-21
CUFF.1810	1232.49	-0.947822276157153	0.0985313743115226	-9.6195	6.61537547782955e-22	9.69993e-21
CUFF.8948	6780.79	1.51249	0.157235509407362	9.61927	6.6299428802119e-22	9.71304e-21
CUFF.15037	1727.77	-1.48383	0.154287646953496	-9.61728	6.75973125821396e-22	9.89478e-21
CUFF.11705	1487.53	-1.09421	0.113791012207339	-9.61598	6.84552394104303e-22	1.00119e-20
CUFF.2121	210.057	-5.2868	0.550035792393897	-9.61173	7.13398470384173e-22	1.04249e-20
CUFF.13880	2186.09	1.6501	0.171707363282229	9.60997	7.25731e-22	1.05962e-20
CUFF.15451	968.591	-1.30255	0.135558832905477	-9.60871	7.34616758023319e-22	1.07168e-20
CUFF.8154	85.5749	4.42226	0.460278403205566	9.60778	7.41275608847005e-22	1.08048e-20
CUFF.6733	1101	-2.0225	0.210521100288786	-9.6071	7.46188529480023e-22	1.08673e-20
CUFF.10542	209.213	-2.60793	0.271503992261636	-9.60549	7.57973443054965e-22	1.10296e-20
CUFF.15327	454.489	-2.99078	0.311377587015531	-9.605	7.6159501979757e-22	1.1073e-20
CUFF.1404	230.494	-1.76088	0.183349231712025	-9.60399	7.69057063634161e-22	1.1172e-20
CUFF.1800	710.475	-1.09851	0.114386343913774	-9.60347	7.72976115916219e-22	1.12195e-20
CUFF.15479	838.956	1.72737	0.179882	9.6028	7.7798046527181e-22	1.12827e-20
CUFF.9477	632.961	-1.19528	0.124473540522632	-9.60267	7.78964564266569e-22	1.12875e-20
CUFF.10771	503.427	-1.6968	0.176705123998562	-9.60242	7.80873957434124e-22	1.13056e-20
CUFF.11431	864.216	-1.37196	0.142970933293381	-9.59606	8.30623483430828e-22	1.20158e-20
CUFF.3705	4111.53	-1.93878	0.202083174250051	-9.59399	8.47456927554468e-22	1.22388e-20
CUFF.15021	7361.85	2.33646	0.243533415310749	9.59402	8.47212063045372e-22	1.22388e-20
CUFF.12101	397.513	-1.73371	0.180722293778472	-9.59325	8.53518688688296e-22	1.23161e-20
CUFF.67	825.971	-1.42722	0.148795677264183	-9.59183	8.65324996406987e-22	1.2476e-20
CUFF.10731	214.571	-1.96092	0.204461863840403	-9.59064	8.75433258382669e-22	1.26112e-20
CUFF.4510	973.79	-5.65807	0.590065190058207	-9.58889	8.90385974796252e-22	1.28159e-20
CUFF.2919	177.058	1.80225	0.187962784271778	9.58834	8.95101623729502e-22	1.28731e-20
CUFF.14266	753.076	-1.95845	0.204263442913907	-9.58787	8.99193788475864e-22	1.29211e-20
CUFF.18008	333.689	-1.34714	0.140543142462668	-9.58522	9.22632605363696e-22	1.32469e-20
CUFF.6970	10406.3	1.74179	0.181738745907522	9.58402	9.33373636373632e-22	1.339e-20
CUFF.14198	1106.38	-1.28794	0.134387977225616	-9.58376	9.35776520519502e-22	1.34133e-20
CUFF.8632	1424.67	-1.50064	0.156610340233263	-9.58197	9.52081757809817e-22	1.36357e-20
CUFF.1845	960.266	1.65989	0.173244	9.58123	9.58972165206893e-22	1.3723e-20
CUFF.6309	2071.47	1.29315	0.135032014291535	9.57659	1.00304344169559e-21	1.43418e-20
CUFF.6238	1263.11	-1.7089	0.178454113367285	-9.57616	1.00722100401733e-21	1.43896e-20
CUFF.13794	1349.69	3.17792	0.331866336609274	9.57591	1.00968307600678e-21	1.44128e-20
CUFF.11487	1142.42	-2.29091	0.239246182000788	-9.57552	1.01342312448181e-21	1.44543e-20
CUFF.10598	738.759	1.9324	0.201840899941503	9.57388	1.02968108765481e-21	1.4674e-20
CUFF.13852	2037.66	-1.16559	0.121755457435871	-9.57324	1.03610163917717e-21	1.47412e-20
CUFF.16770	1023.26	-0.878848512163948	0.0918023049403837	-9.57327	1.03573929166489e-21	1.47412e-20
CUFF.4808	1341.77	-1.12269	0.117279020098706	-9.57279	1.04063847926853e-21	1.47935e-20
CUFF.3386	570.998	-1.17524	0.122836228966539	-9.56756	1.09461491174328e-21	1.5548e-20
CUFF.10530	1837.51	2.10131	0.219665	9.566	1.11117425259382e-21	1.57703e-20
CUFF.10038	216.83	-1.7288	0.180736025485831	-9.56534	1.11830830656104e-21	1.58585e-20
CUFF.1559	2960.11	-0.934656063849482	0.0977620829279147	-9.56052	1.17169811713701e-21	1.66019e-20
CUFF.8621	591.865	-1.50142	0.157072	-9.55882	1.19104670373171e-21	1.68623e-20
CUFF.8012	727.572	-1.57052	0.164302013285419	-9.55873	1.19216259486756e-21	1.68642e-20
CUFF.12595	419.452	-1.81795	0.190228669455829	-9.55664	1.21639733897796e-21	1.71929e-20
CUFF.17151	621.11	3.66555	0.383598	9.55569	1.22765305039608e-21	1.73378e-20
CUFF.15572	617.5	-1.40097	0.146671414017975	-9.55175	1.27521875202838e-21	1.79949e-20
CUFF.14686	763.439	-1.01888	0.106697219721566	-9.54928	1.30598683391679e-21	1.8414e-20
CUFF.5946	468.606	-1.55518	0.162908833743017	-9.54635	1.34350948755256e-21	1.89276e-20
CUFF.14841	540.977	-1.13535	0.118960907540782	-9.54391	1.37540978035003e-21	1.93612e-20
CUFF.12451	430.147	-1.2642	0.132508948971502	-9.54047	1.42189210247441e-21	1.99992e-20
CUFF.13042	1017.36	-1.26374	0.132489901549749	-9.53837	1.45096495725979e-21	2.03915e-20
CUFF.8709	1714.49	-1.83514	0.192408223843051	-9.53772	1.46000298624107e-21	2.05018e-20
CUFF.11455	1257.4	-1.47403	0.154587203649817	-9.53525	1.49518348182621e-21	2.09788e-20
CUFF.179	550.713	2.24515	0.235513296702837	9.53302	1.5277526121097e-21	2.14183e-20
CUFF.3059	1002.19	-1.44927	0.152033618893824	-9.53253	1.53495385220141e-21	2.15018e-20
CUFF.6364	1052.85	-0.937894415751569	0.0984093	-9.53054	1.56460497979979e-21	2.18994e-20
CUFF.7410	1813.04	-1.85385	0.194527	-9.53008	1.57164264754905e-21	2.19801e-20
CUFF.10547	364.934	-2.28164	0.239443507226317	-9.52893	1.58909107512959e-21	2.22061e-20
CUFF.7321	495.888	1.94586	0.204247384248173	9.52698	1.61926387438909e-21	2.26094e-20
CUFF.5761	208.324	-2.51488	0.263980363461691	-9.52679	1.6222818560654e-21	2.26265e-20
CUFF.15822	1290.24	1.13509	0.119147988481406	9.52673	1.62311085249012e-21	2.26265e-20
CUFF.16442	896.37	-1.09852	0.115325502654408	-9.52542	1.64370844659908e-21	2.28904e-20
CUFF.16697	1210.03	-1.7685	0.185662317649015	-9.52536	1.64469464115224e-21	2.28904e-20
CUFF.18430	3087.11	-1.1329	0.118964615736796	-9.52303	1.68199324641493e-21	2.33907e-20
CUFF.8172	3938.39	1.02623	0.107767772593079	9.52257	1.68945058780288e-21	2.34755e-20
CUFF.4989	441.527	-1.41055	0.148131	-9.52231	1.69374763990929e-21	2.35162e-20
CUFF.311	191.117	-2.17488	0.228409009598139	-9.52185	1.70115700687125e-21	2.36001e-20
CUFF.3669	62.6098	5.09543	0.535249698934498	9.51972	1.73647861798874e-21	2.40708e-20
CUFF.566	1514.99	-1.75593	0.184506820797794	-9.51687	1.78470438110194e-21	2.47194e-20
CUFF.3252	780.875	-1.48993	0.156566202288231	-9.51632	1.79424066622911e-21	2.48316e-20
CUFF.9746	238.758	3.94458	0.414645822591607	9.51313	1.85016916771402e-21	2.55851e-20
CUFF.5971	761.407	-1.62486	0.170926133858386	-9.5062	1.97761366254524e-21	2.73256e-20
CUFF.3650	781.563	-6.08697	0.640415387839505	-9.50472	2.00581705847851e-21	2.76931e-20
CUFF.7725	808.554	-1.6265	0.171157985473097	-9.50289	2.04135382486918e-21	2.81612e-20
CUFF.12030	735.881	-1.97912	0.208344	-9.49929	2.11333829948325e-21	2.9131e-20
CUFF.161	1518.89	-1.03886	0.109369	-9.49872	2.1249495242567e-21	2.92677e-20
CUFF.5407	730.617	-1.0446	0.109980128814832	-9.49807	2.13823029601364e-21	2.94271e-20
CUFF.6006	597.774	-1.24049	0.130638199239499	-9.49561	2.18933293638735e-21	3.01064e-20
CUFF.13780	349.253	-1.52162	0.160301022331103	-9.49227	2.26054000284056e-21	3.10608e-20
CUFF.9090	189.221	2.20973	0.232808978349493	9.49162	2.27466471198086e-21	3.123e-20
CUFF.5392	15523.7	-0.904542314323819	0.0953067049931392	-9.49086	2.29142420092242e-21	3.14351e-20
CUFF.17832	867.007	-1.65471	0.174379632794849	-9.48913	2.32964813537147e-21	3.19341e-20
CUFF.6985	556.564	-1.1801	0.124481436375375	-9.48012	2.53999636590268e-21	3.47899e-20
CUFF.9454	14640.1	1.223	0.129017191408012	9.47937	2.55828910793243e-21	3.50127e-20
CUFF.11596	549.066	-2.74826	0.289960213955664	-9.47806	2.59049193943359e-21	3.54253e-20
CUFF.9085	148.141	2.21561	0.233825580526085	9.47546	2.65577669466041e-21	3.62893e-20
CUFF.3552	368.316	-2.17268	0.229430696320446	-9.46989	2.80140577253065e-21	3.82489e-20
CUFF.9377	679.237	2.33178	0.246238984741555	9.46957	2.80997848705208e-21	3.83357e-20
CUFF.17098	9303.36	-1.82395	0.192657053456639	-9.46732	2.87111702395025e-21	3.91388e-20
CUFF.13987	225.564	-2.03636	0.215116335054974	-9.46632	2.8988211119513e-21	3.94853e-20
CUFF.3590	378.842	2.55051	0.269434	9.46617	2.90298885418783e-21	3.95109e-20
CUFF.5826	480.03	-1.79323	0.189451415121797	-9.46539	2.92468196221902e-21	3.97748e-20
CUFF.8360	6346.82	-1.16125	0.122684931707609	-9.46529	2.9275802297328e-21	3.97828e-20
CUFF.12007	441.379	-1.43372	0.151483362611026	-9.46452	2.94909678308413e-21	4.00437e-20
CUFF.7169	315.11	-1.77466	0.187519924629355	-9.46384	2.96846781524931e-21	4.0275e-20
CUFF.7505	1337.54	-0.829146493853506	0.0876162630821273	-9.46339	2.98130219357915e-21	4.04174e-20
CUFF.11810	1116.31	2.07437	0.219227501214367	9.46218	3.01582995695172e-21	4.08534e-20
CUFF.9254	7051.72	1.39277	0.147244	9.45893	3.11123559562928e-21	4.21127e-20
CUFF.15975	611.292	-2.6909	0.284527776977374	-9.45743	3.15603831625892e-21	4.26857e-20
CUFF.2185	852.802	-1.64296	0.173723900670784	-9.4573	3.16011451698148e-21	4.27073e-20
CUFF.15025	508.775	-2.29756	0.243087257024653	-9.45158	3.33767589056697e-21	4.50717e-20
CUFF.2109	281.803	-1.71216	0.181159464064877	-9.45114	3.35158615477075e-21	4.51682e-20
CUFF.14876	791.274	1.11562	0.118041341822694	9.45111	3.35267375841559e-21	4.51682e-20
CUFF.17556	969.997	-2.3461	0.248231177562479	-9.45125	3.34806587747594e-21	4.51682e-20
CUFF.7916	903.16	-1.62237	0.17167	-9.45054	3.37085732627168e-21	4.53777e-20
CUFF.16397	2602.93	1.42767	0.15108	9.44976	3.3961931938057e-21	4.56832e-20
CUFF.7175	1514.21	-0.725888997835848	0.0768166525095659	-9.44963	3.40028228718349e-21	4.57025e-20
CUFF.13373	559.574	-1.49719	0.158513573539917	-9.44521	3.54678869380693e-21	4.76346e-20
CUFF.3543	14755.4	1.30025	0.137675760949602	9.4443	3.57786161745032e-21	4.80146e-20
CUFF.3972	1066.59	-1.67539	0.177425497567114	-9.44278	3.63028198400506e-21	4.86802e-20
CUFF.3811	298.634	1.96519	0.208243441641053	9.43698	3.83683745620145e-21	5.141e-20
CUFF.4995	922.128	-1.86062	0.197216911656825	-9.43436	3.93372734785467e-21	5.26674e-20
CUFF.18077	745.396	-1.02106	0.108276867543123	-9.43011	4.09670521143587e-21	5.48069e-20
CUFF.3156	296.412	2.2453	0.238106730003916	9.42978	4.10932645160692e-21	5.49332e-20
CUFF.1866	2573.63	-1.20939	0.128275910522769	-9.42801	4.1794416355868e-21	5.58272e-20
CUFF.2959	5583.96	1.76124	0.186831105103976	9.42693	4.22252571301081e-21	5.63591e-20
CUFF.3401	1382.19	-0.801185463237993	0.085021475361664	-9.42333	4.37001904497819e-21	5.82827e-20
CUFF.6444	2568.18	-2.25769	0.239601565766505	-9.4227	4.39646253712551e-21	5.85901e-20
CUFF.18261	1134.18	-1.23115	0.130689096459051	-9.42046	4.49121735917671e-21	5.98067e-20
CUFF.13905	1503.12	-1.43666	0.152611	-9.41385	4.78308854173262e-21	6.36442e-20
CUFF.13986	200.025	-1.96624	0.208957267910867	-9.40978	4.97196002562754e-21	6.61064e-20
CUFF.8389	456.104	1.47334	0.156608310975081	9.40782	5.06550025296039e-21	6.72982e-20
CUFF.1854	1066.15	-1.24035	0.131846	-9.40758	5.07685804217295e-21	6.73972e-20
CUFF.11790	1305.43	-2.21801	0.235779229941308	-9.40713	5.09866814935232e-21	6.76348e-20
CUFF.14476	5644.38	2.0989	0.223127313189596	9.40673	5.11808327355152e-21	6.78402e-20
CUFF.8097	1353.65	-1.47962	0.157305228789396	-9.40604	5.15188838092221e-21	6.82358e-20
CUFF.2177	411.803	-1.86677	0.198614	-9.399	5.50815471856562e-21	7.28986e-20
CUFF.4516	1652.4	2.98481	0.317591398368432	9.39826	5.54745260619373e-21	7.33624e-20
CUFF.5899	2155.17	-1.16463	0.123922559284383	-9.39805	5.55822346454396e-21	7.34486e-20
CUFF.4160	195.548	-3.68593	0.392253049185158	-9.39681	5.62414523798347e-21	7.42628e-20
CUFF.5190	824.683	-1.75735	0.187034087756613	-9.39587	5.67483380425029e-21	7.48748e-20
CUFF.16513	422.129	-1.88855	0.201047161077037	-9.39359	5.79889339639259e-21	7.64532e-20
CUFF.5128	1499.06	-1.9013	0.202419174107553	-9.39289	5.8374129928681e-21	7.69023e-20
CUFF.9683	2354.88	-0.960866587573171	0.102353198872789	-9.38775	6.12936548688061e-21	8.06869e-20
CUFF.6293	1193.09	-2.17162	0.231338393458801	-9.38721	6.16132390937823e-21	8.10458e-20
CUFF.9225	1583.11	-1.77247	0.188857911796388	-9.3852	6.27949318394007e-21	8.25373e-20
CUFF.12466	490.498	2.26629	0.241524341425807	9.38327	6.3954715300632e-21	8.39978e-20
CUFF.12029	1162.13	-3.00205	0.319942933184433	-9.38308	6.40731936714498e-21	8.40894e-20
CUFF.10110	365.475	-1.46177	0.155803359918918	-9.38215	6.46386716291767e-21	8.4767e-20
CUFF.16955	968.944	-1.13057	0.120512696954738	-9.38133	6.51470654229469e-21	8.53689e-20
CUFF.10479	2640.27	-1.39337	0.148549	-9.37987	6.60546353818995e-21	8.64925e-20
CUFF.15102	2960.02	-1.8664	0.198996604249045	-9.37905	6.65708421620171e-21	8.71023e-20
CUFF.462	726.434	1.25008	0.133377494783727	9.37247	7.08552286712568e-21	9.26378e-20
CUFF.6367	855.043	-1.76204	0.188081267087869	-9.36852	7.35599191567278e-21	9.61012e-20
CUFF.6939	428.228	-1.19377	0.127428744327002	-9.36811	7.38412587406485e-21	9.63958e-20
CUFF.9109	6647.27	-0.854407406225192	0.0912437024174801	-9.36402	7.67628626893826e-21	1.00134e-19
CUFF.6963	734.577	-2.5376	0.271074201286335	-9.36126	7.87942139147826e-21	1.02706e-19
CUFF.15734	881.745	-1.43253	0.153048	-9.35999	7.97423177639162e-21	1.03864e-19
CUFF.7626	157.457	-2.32823	0.248831840878892	-9.35664	8.23125841898219e-21	1.07131e-19
CUFF.15363	792.014	-1.83669	0.196332	-9.35501	8.35904935577023e-21	1.08712e-19
CUFF.11483	708.961	2.71459	0.290185399156331	9.35467	8.38592930476253e-21	1.08979e-19
CUFF.17174	444.817	-2.13546	0.228327157923548	-9.35265	8.54770132190751e-21	1.10998e-19
CUFF.5743	2069.5	-2.47074	0.264220448885074	-9.35106	8.6772234482816e-21	1.12595e-19
CUFF.10489	214.887	-2.98772	0.319510501445381	-9.35093	8.68808786714114e-21	1.12651e-19
CUFF.13707	2518.1	1.90372	0.203598658397156	9.35035	8.73590708457024e-21	1.13186e-19
CUFF.1612	589.053	-1.21068	0.129565209916885	-9.34416	9.26212884437253e-21	1.19914e-19
CUFF.8918	1319.48	1.54636	0.165504346257329	9.34334	9.33378526508494e-21	1.20751e-19
CUFF.17470	262.679	-1.57372	0.168452815304734	-9.3422	9.43556778329205e-21	1.21977e-19
CUFF.512	1290.03	2.18619	0.234089831306827	9.3391	9.71534624136989e-21	1.255e-19
CUFF.10768	2376.54	3.60942	0.386607790882696	9.33612	9.99288206359781e-21	1.28988e-19
CUFF.13836	361.744	-1.45702	0.156122	-9.33253	1.03371724255954e-20	1.33333e-19
CUFF.12688	498.115	-1.83534	0.196665325169804	-9.33231	1.03586587829086e-20	1.3351e-19
CUFF.16546	660.555	-2.58892	0.277424575969244	-9.33198	1.03908970007025e-20	1.33825e-19
CUFF.9945	488.035	-1.5981	0.171297332444479	-9.32938	1.06493887517208e-20	1.37052e-19
CUFF.1713	369.816	-1.9761	0.211819983654469	-9.32915	1.06719937138139e-20	1.37241e-19
CUFF.5910	2178.49	2.1907	0.234872161961195	9.32722	1.0868501011379e-20	1.3956e-19
CUFF.7628	748.336	-1.22583	0.131424409725345	-9.32728	1.08626338816024e-20	1.3956e-19
CUFF.13858	708.218	-1.36588	0.146442	-9.3271	1.0880799980364e-20	1.39614e-19
CUFF.14696	584.122	1.82581	0.195757361932857	9.32691	1.09000228671955e-20	1.39757e-19
CUFF.12503	678.235	-1.79457	0.192415091653767	-9.32657	1.09351411484513e-20	1.40103e-19
CUFF.3594	7130.44	-1.31751	0.141287017687213	-9.32504	1.10936607985161e-20	1.42028e-19
CUFF.16731	342.192	-1.51678	0.162675229993042	-9.32401	1.12027959928478e-20	1.43319e-19
CUFF.2971	214.864	1.31368	0.140908670244231	9.32292	1.13177825218355e-20	1.44683e-19
CUFF.221	1577.81	-1.01764	0.109156909639123	-9.32271	1.13407289217569e-20	1.44869e-19
CUFF.9640	3822.5	-2.35249	0.252395103698655	-9.32066	1.1561668891141e-20	1.47582e-19
CUFF.1762	1059.5	-2.40659	0.258266823673392	-9.31822	1.1831098373072e-20	1.5091e-19
CUFF.15231	2805.61	1.48899	0.159860332161389	9.31431	1.22750963843219e-20	1.56458e-19
CUFF.6232	24443.3	1.5449	0.165915600116332	9.31138	1.26178223102203e-20	1.60707e-19
CUFF.9154	230.091	-1.89632	0.203679984480786	-9.31027	1.27510333649572e-20	1.62284e-19
CUFF.15669	283.34	2.29851	0.246912510621494	9.309	1.29043979051951e-20	1.64115e-19
CUFF.15393	5428.35	-0.903683624832767	0.0970913359386568	-9.30756	1.30800207224544e-20	1.66226e-19
CUFF.16569	1094.03	-1.3714	0.147352453519665	-9.30694	1.31569721318198e-20	1.67081e-19
CUFF.12157	3679.67	1.01461	0.109072353203874	9.30217	1.37611195277364e-20	1.74625e-19
CUFF.5132	1591.33	-2.68486	0.288652	-9.30137	1.38650779001626e-20	1.75746e-19
CUFF.5309	241.189	2.75799	0.296516064575602	9.30133	1.38698524374786e-20	1.75746e-19
CUFF.5877	777.198	-1.15463	0.124142860329442	-9.30081	1.39379740776784e-20	1.76479e-19
CUFF.6819	2557.35	1.27336	0.136926266223249	9.2996	1.40968578466956e-20	1.7836e-19
CUFF.770	402.183	-2.45325	0.263806579124435	-9.29944	1.41181145499175e-20	1.78498e-19
CUFF.10079	332.025	2.3922	0.257299933148738	9.29734	1.44009222735006e-20	1.81941e-19
CUFF.9973	420.748	-1.79495	0.193090940502531	-9.29588	1.45996806687022e-20	1.84317e-19
CUFF.16494	1891.45	-3.21829	0.346466907114676	-9.28888	1.55917841184339e-20	1.96698e-19
CUFF.12705	870.625	-1.32213	0.142347538320174	-9.28803	1.57165569772534e-20	1.98127e-19
CUFF.4602	1702.99	-1.38026	0.148611780424586	-9.28768	1.5769038459029e-20	1.98644e-19
CUFF.5984	599.013	-1.95784	0.210982035405369	-9.27967	1.70008587714857e-20	2.14005e-19
CUFF.4087	999.574	2.39041	0.257620463736103	9.27882	1.71369181202272e-20	2.1556e-19
CUFF.5975	517.034	-1.46818	0.158263125305965	-9.27683	1.74602996941125e-20	2.19468e-19
CUFF.13103	360.854	1.69731	0.183000195668205	9.27491	1.77763680065521e-20	2.23278e-19
CUFF.14798	369.887	-1.62699	0.175426889608747	-9.27443	1.78563624442631e-20	2.2412e-19
CUFF.6792	259.277	-2.90852	0.313625503251941	-9.27388	1.79499894057158e-20	2.25131e-19
CUFF.7975	848.492	1.54822	0.166987	9.27153	1.83499946802823e-20	2.29981e-19
CUFF.8485	1715.33	1.89412	0.204374149870926	9.26791	1.89827001453078e-20	2.37738e-19
CUFF.15521	3463.34	-1.30024	0.140359154776985	-9.26368	1.9750238851834e-20	2.47172e-19
CUFF.17078	434.237	-1.15761	0.124967116054062	-9.26334	1.98128426046898e-20	2.47775e-19
CUFF.588	882.643	-1.57098	0.169630198091904	-9.2612	2.02144321094011e-20	2.52615e-19
CUFF.17857	100.956	-2.10134	0.226912433965077	-9.26058	2.03329149668642e-20	2.53911e-19
CUFF.18231	1439.29	2.29947	0.248372751527753	9.25813	2.08052213902289e-20	2.59621e-19
CUFF.13283	795.133	-1.95577	0.211282693355654	-9.25667	2.10913247362517e-20	2.63002e-19
CUFF.9688	503.995	-1.52075	0.164290606601054	-9.25647	2.11305203672875e-20	2.633e-19
CUFF.4509	8080.95	1.06927	0.115553348470603	9.2535	2.17253319748118e-20	2.70516e-19
CUFF.1487	4095.7	-1.27678	0.138014063087344	-9.25107	2.22263830773182e-20	2.76556e-19
CUFF.8139	941.002	-1.34972	0.145906710367005	-9.25056	2.23323655058499e-20	2.77674e-19
CUFF.8919	1610.58	1.41896	0.153500823915557	9.244	2.37458756488023e-20	2.95037e-19
CUFF.1987	414.645	2.632	0.284853467824461	9.23985	2.46850472771728e-20	3.06485e-19
CUFF.2331	361.376	-2.05571	0.222485524101732	-9.23974	2.47108123964798e-20	3.06585e-19
CUFF.8506	1175	1.66393	0.180112536217116	9.23828	2.50480938788291e-20	3.10546e-19
CUFF.11842	1632.52	1.89213	0.204846310620994	9.23681	2.53962675448322e-20	3.14637e-19
CUFF.9748	345.92	-1.63237	0.176729124763051	-9.23655	2.54579905201153e-20	3.15175e-19
CUFF.2700	245.133	-1.99313	0.215830875553825	-9.23467	2.59085472130279e-20	3.20523e-19
CUFF.17627	927.601	-1.06517	0.115372911243578	-9.23244	2.64540477901434e-20	3.27037e-19
CUFF.2758	2799.21	-1.03181	0.111776098633853	-9.23108	2.67910757837368e-20	3.30967e-19
CUFF.16440	451.927	5.74777	0.622711	9.23024	2.70033682718767e-20	3.33351e-19
CUFF.10151	4979.81	1.06364	0.115256089572292	9.22854	2.74358287661076e-20	3.38447e-19
CUFF.3487	933.091	-1.1181	0.121168	-9.2277	2.76501553471608e-20	3.40847e-19
CUFF.14454	415.687	-1.71818	0.186275047984799	-9.22389	2.86513116345116e-20	3.52937e-19
CUFF.16098	1542.4	-0.974833317287478	0.105689813261189	-9.22353	2.87472963872007e-20	3.53867e-19
CUFF.3013	337.025	-2.21819	0.240565066163434	-9.22073	2.95088395888302e-20	3.62982e-19
CUFF.15887	2149.35	-1.03152	0.111882535634766	-9.2197	2.97937432985638e-20	3.66225e-19
CUFF.8298	15102.2	1.47421	0.159925	9.21813	3.02333070712646e-20	3.71364e-19
CUFF.18330	725.291	-4.40005	0.477437	-9.21598	3.08450696574058e-20	3.78609e-19
CUFF.5297	1600.11	-2.9699	0.322317052862316	-9.21422	3.13557216104099e-20	3.84603e-19
CUFF.4227	1600.79	-0.751191343711849	0.0815638738132133	-9.20985	3.26569772190662e-20	4.0028e-19
CUFF.453	9061.44	1.43402	0.155746548543218	9.20741	3.34085663131688e-20	4.09202e-19
CUFF.18207	264.815	-2.69158	0.292395519428095	-9.20527	3.40805379095586e-20	4.17136e-19
CUFF.9156	1466.64	-1.33247	0.144753421067062	-9.20511	3.41317780322453e-20	4.17467e-19
CUFF.4255	2290.33	-0.866907971582321	0.0941812426825725	-9.20468	3.42698536534919e-20	4.18859e-19
CUFF.16371	1451.7	1.91336	0.207904006612748	9.20308	3.47822922992924e-20	4.24822e-19
CUFF.11043	569.348	-2.00557	0.218035535008502	-9.19836	3.63463175022348e-20	4.43297e-19
CUFF.13980	667.06	-1.64856	0.179224	-9.19837	3.63431e-20	4.43297e-19
CUFF.13447	570.827	-1.4067	0.152936519004262	-9.19792	3.64947628414808e-20	4.44793e-19
CUFF.8456	340.683	3.30219	0.359124620371098	9.19511	3.7460657609077e-20	4.56243e-19
CUFF.5356	4234.89	-1.82833	0.198840593443274	-9.19496	3.75137356379249e-20	4.56567e-19
CUFF.10025	312.644	-1.54169	0.167707030311152	-9.19273	3.8298082214936e-20	4.65785e-19
CUFF.3789	1479.53	-1.05265	0.114576338535681	-9.18736	4.0261867968709e-20	4.89323e-19
CUFF.12940	327.485	2.65155	0.288685996201989	9.18491	4.11877443149699e-20	5.00224e-19
CUFF.14072	189.515	-2.1311	0.232051392522426	-9.18373	4.16423780368037e-20	5.0539e-19
CUFF.6534	1319.7	-2.69268	0.29323	-9.18285	4.19833705075668e-20	5.0917e-19
CUFF.12958	464.609	2.04211	0.222457452353979	9.17977	4.3202654690275e-20	5.23589e-19
CUFF.4723	354.844	-2.08228	0.226843974036873	-9.17933	4.33777211293163e-20	5.25342e-19
CUFF.3912	477.077	2.9539	0.321840272745521	9.17817	4.38496736346103e-20	5.30686e-19
CUFF.9993	688.777	1.94904	0.212361	9.17797	4.39286515491292e-20	5.31269e-19
CUFF.18345	1649.65	1.87496	0.204291154811054	9.17786	4.39725236602617e-20	5.31427e-19
CUFF.3032	1651.15	-1.23957	0.135085926516977	-9.17616	4.46750374477579e-20	5.39539e-19
CUFF.17019	2198.64	1.25851	0.137164	9.1752	4.50744165887308e-20	5.43982e-19
CUFF.10628	17480.2	1.4668	0.159870510136088	9.17491	4.51934807378034e-20	5.45038e-19
CUFF.2054	578.497	-1.46252	0.159432649208914	-9.17325	4.58951991698677e-20	5.52743e-19
CUFF.3845	766.027	-1.68743	0.183951304600802	-9.17325	4.58964525430713e-20	5.52743e-19
CUFF.8654	607.517	-1.8186	0.198261618044636	-9.17272	4.61250189712967e-20	5.55108e-19
CUFF.12664	145.185	2.38593	0.260139426489508	9.17174	4.65441478301277e-20	5.59762e-19
CUFF.10411	491.445	-1.29269	0.141004814792952	-9.16772	4.83142676055108e-20	5.80646e-19
CUFF.9227	1224.2	-1.0121	0.110415459169778	-9.16629	4.89597116714336e-20	5.87994e-19
CUFF.10016	357.305	-2.09101	0.228135261754673	-9.16566	4.92459829280121e-20	5.9102e-19
CUFF.11474	455.524	2.49446	0.272210088787917	9.16374	5.01289553956109e-20	6.01199e-19
CUFF.12005	522.255	0.889585940922976	0.0970933469351626	9.16217	5.08631061127035e-20	6.0958e-19
CUFF.13494	751.618	-1.10622	0.120790463899275	-9.1582	5.27722340986873e-20	6.32022e-19
CUFF.14921	354.544	-1.36299	0.148849532005319	-9.15683	5.34458516894338e-20	6.39645e-19
CUFF.7918	1077.73	-1.46703	0.160265742558831	-9.15375	5.49916207316057e-20	6.57689e-19
CUFF.17197	578.528	-0.888879859443387	0.0971204356523723	-9.15235	5.57101749970427e-20	6.65821e-19
CUFF.7089	287.147	2.23069	0.243747586470629	9.15162	5.60840565017928e-20	6.69826e-19
CUFF.9877	953.776	-1.79233	0.195859536186433	-9.15112	5.63478942262246e-20	6.72512e-19
CUFF.11531	457.448	-2.0746	0.226800235805111	-9.14727	5.83909802430264e-20	6.96414e-19
CUFF.15105	952.741	-1.33437	0.145906105988529	-9.14542	5.93997140893208e-20	7.07956e-19
CUFF.3636	868.043	-1.46328	0.160008075441606	-9.14501	5.96241432352098e-20	7.1014e-19
CUFF.15213	806.845	-1.30363	0.142585029407079	-9.14284	6.08355681506665e-20	7.24069e-19
CUFF.9093	307.707	2.6918	0.294519	9.13965	6.26571914785537e-20	7.45236e-19
CUFF.9455	9332.92	-1.0959	0.119907942795807	-9.13948	6.27562080818925e-20	7.459e-19
CUFF.14472	269.614	2.52072	0.275867620952697	9.13744	6.39459531519017e-20	7.59518e-19
CUFF.13200	10353.9	2.53421	0.277370210356103	9.13655	6.44751295188341e-20	7.65276e-19
CUFF.9931	659.856	-2.02318	0.221486901458824	-9.13455	6.56786460411313e-20	7.79025e-19
CUFF.2863	366.58	-1.86021	0.203651399749437	-9.13431	6.58262625261837e-20	7.8024e-19
CUFF.1790	710.305	2.06111	0.225691903651483	9.1324	6.69986323432357e-20	7.93591e-19
CUFF.16748	945.123	-1.42461	0.155997561364718	-9.13227	6.70792062904718e-20	7.94001e-19
CUFF.7577	332.323	-1.24509	0.136398643813968	-9.12828	6.95947061223387e-20	8.23211e-19
CUFF.12806	334.876	-1.96011	0.214754271416704	-9.12722	7.02801625020136e-20	8.3075e-19
CUFF.10992	849.955	-1.38895	0.152296212322893	-9.12004	7.50985869893598e-20	8.87099e-19
CUFF.15941	935.653	2.07163	0.227158741056675	9.11973	7.53101385374703e-20	8.88989e-19
CUFF.1359	408.755	-1.45111	0.159121256054176	-9.11951	7.54661759662219e-20	8.90222e-19
CUFF.16487	67.6695	2.69807	0.295877862482678	9.11887	7.59120928577951e-20	8.94871e-19
CUFF.7962	221.677	1.74609	0.191499	9.11802	7.65093922135955e-20	9.01296e-19
CUFF.8646	950.693	-3.28181	0.359958329220498	-9.11719	7.70970472414463e-20	9.07599e-19
CUFF.1647	499.923	-1.36962	0.150236651173457	-9.11639	7.76662061855295e-20	9.13343e-19
CUFF.12267	27523.9	1.24295	0.136343231914972	9.11636	7.76907791526814e-20	9.13343e-19
CUFF.2920	416.419	1.69568	0.186031095218741	9.11502	7.86558385025736e-20	9.24059e-19
CUFF.3804	7304.96	-1.91421	0.210060603927378	-9.11264	8.04006602529371e-20	9.43915e-19
CUFF.12079	1215.34	-1.27846	0.140318488828874	-9.1111	8.15504565179142e-20	9.56763e-19
CUFF.6862	1442.21	-1.07979	0.118518	-9.11081	8.17684453240479e-20	9.58668e-19
CUFF.8927	1431.69	2.16345	0.237479723735926	9.11005	8.23403787045074e-20	9.64718e-19
CUFF.13919	450.249	-1.63415	0.179409367612275	-9.1085	8.35279630627301e-20	9.77969e-19
CUFF.10061	327.499	-2.24042	0.246044958135233	-9.10575	8.56733199438347e-20	1.00241e-18
CUFF.13214	792.645	-1.17024	0.128519811970462	-9.10552	8.58574334460669e-20	1.00388e-18
CUFF.6487	461.335	-1.838	0.201859524709619	-9.10534	8.59979443852945e-20	1.00484e-18
CUFF.15251	466.869	-1.89667	0.208344306961985	-9.10356	8.74198209703561e-20	1.02077e-18
CUFF.8426	349.955	4.52363	0.496928048396479	9.10319	8.77167782649373e-20	1.02354e-18
CUFF.18323	41.8089	4.28242	0.470586775100903	9.10018	9.01847508697753e-20	1.05163e-18
CUFF.4358	2140.5	2.1929	0.241135244298506	9.09408	9.53938039942127e-20	1.11162e-18
CUFF.2369	730.076	-0.997837997370774	0.109732018121631	-9.09341	9.5982382383586e-20	1.11772e-18
CUFF.10067	963.85	-2.68846	0.295664183888617	-9.09297	9.63730999201765e-20	1.12152e-18
CUFF.8413	211.539	-2.21847	0.244011959724511	-9.09166	9.75379749949234e-20	1.13431e-18
CUFF.12217	754.921	-1.4002	0.154016231668189	-9.09124	9.79143752592087e-20	1.13792e-18
CUFF.11707	171.597	-1.68002	0.184822571979068	-9.0899	9.91338310352505e-20	1.15131e-18
CUFF.16705	310.419	-1.32195	0.145435048281031	-9.08961	9.93955760757996e-20	1.15358e-18
CUFF.10954	872.304	-0.826451003194476	0.0909272838498111	-9.08914	9.98235876167553e-20	1.15777e-18
CUFF.5283	464.712	-1.11601	0.122819799216988	-9.08658	1.02204202348414e-19	1.18458e-18
CUFF.6289	6244.1	2.01493	0.221869054259968	9.08164	1.06951341117066e-19	1.23877e-18
CUFF.5139	677.726	-1.41487	0.155803786237345	-9.08108	1.07499434278411e-19	1.24428e-18
CUFF.8305	842.565	-1.27402	0.140303	-9.08049	1.08090640002068e-19	1.25029e-18
CUFF.5041	408.163	-1.52874	0.168414191756572	-9.07727	1.11335287552836e-19	1.28696e-18
CUFF.15062	317.222	-2.24613	0.247495	-9.07545	1.13209926797594e-19	1.30775e-18
CUFF.1331	519.589	-2.01477	0.222004664526498	-9.07533	1.1333305817488e-19	1.3083e-18
CUFF.7641	847.98	0.886728488705311	0.0977163837379542	9.07451	1.14188123215105e-19	1.31729e-18
CUFF.17979	920.727	0.964422308856759	0.106319122612536	9.07101	1.1791389449803e-19	1.35936e-18
CUFF.10902	261.429	-1.53352	0.169069855095423	-9.07034	1.18644238995699e-19	1.36618e-18
CUFF.16707	8153.52	-3.82464	0.421664683329324	-9.07032	1.18664277656821e-19	1.36618e-18
CUFF.12513	409.096	-1.611	0.177624246239586	-9.06972	1.19324738135547e-19	1.37287e-18
CUFF.7141	202.017	-2.28668	0.252135779931274	-9.06924	1.19844561875788e-19	1.37793e-18
CUFF.14573	588.375	-1.64975	0.181909504248505	-9.06908	1.20021151047272e-19	1.37904e-18
CUFF.7600	384.499	-2.71419	0.299289816836884	-9.06877	1.2036307611079e-19	1.38205e-18
CUFF.10760	200.308	-2.38208	0.262675089153404	-9.06855	1.20611328917088e-19	1.38398e-18
CUFF.12378	301.069	-1.08606	0.119768507796123	-9.06797	1.21257457024326e-19	1.39047e-18
CUFF.16656	626.699	2.25542	0.248814567761164	9.06468	1.24974974035148e-19	1.43215e-18
CUFF.569	1464.31	-1.50305	0.165836307530676	-9.06344	1.26395472597068e-19	1.44747e-18
CUFF.16549	632.408	-1.70609	0.188316559810556	-9.05967	1.3084522080458e-19	1.49743e-18
CUFF.12135	433.833	-1.15728	0.127742977823316	-9.05947	1.31082893246496e-19	1.49916e-18
CUFF.18192	616.564	-1.29821	0.143309535669585	-9.05879	1.31909294671685e-19	1.50761e-18
CUFF.13021	1826.14	1.34801	0.148821985621559	9.05786	1.33037667672945e-19	1.5195e-18
CUFF.2074	1253.86	-1.4929	0.164864492241277	-9.05532	1.36168164055735e-19	1.55423e-18
CUFF.786	774.713	-1.44462	0.159657678545331	-9.04825	1.45274481106439e-19	1.65707e-18
CUFF.497	711.834	-2.13777	0.236345630908794	-9.04508	1.49553478150635e-19	1.70475e-18
CUFF.11492	775.341	-1.38537	0.153185047571085	-9.0438	1.5132422730928e-19	1.7238e-18
CUFF.2739	423.262	-1.68595	0.186542719192529	-9.03786	1.59771728922773e-19	1.81883e-18
CUFF.4946	271.021	-1.82218	0.201621019360697	-9.03763	1.60104577142924e-19	1.82141e-18
CUFF.11943	205.848	-2.82932	0.313097144523846	-9.03656	1.61678121491898e-19	1.8381e-18
CUFF.11527	798.272	-1.02938	0.113936694543669	-9.03471	1.64438435698032e-19	1.86825e-18
CUFF.15701	105.639	-2.13771	0.236635744902608	-9.03377	1.65863259886566e-19	1.8832e-18
CUFF.8935	312.556	-1.82592	0.202136564061233	-9.03311	1.66857980826255e-19	1.89325e-18
CUFF.2418	5628.13	-1.19728	0.132577479207528	-9.03083	1.70374979916701e-19	1.93189e-18
CUFF.5879	540.331	-1.70375	0.188678929618377	-9.02987	1.71874078153294e-19	1.94761e-18
CUFF.13211	955.392	-1.14279	0.126618	-9.02548	1.78915219209553e-19	2.02606e-18
CUFF.15488	375.67	-1.52319	0.168821587627934	-9.02246	1.83910961240428e-19	2.08127e-18
CUFF.11054	3930.56	-2.08297	0.230910867975391	-9.02065	1.86980188679785e-19	2.11462e-18
CUFF.5648	486.928	-1.0417	0.115507354728704	-9.01846	1.90749461639858e-19	2.15583e-18
CUFF.5279	268.649	2.57534	0.285565894170896	9.01839	1.90881796219036e-19	2.15591e-18
CUFF.14984	417.966	-1.33002	0.147490358098728	-9.0177	1.92083532221625e-19	2.16807e-18
CUFF.6865	144.088	-2.14892	0.238354965443974	-9.01563	1.95750846359432e-19	2.20802e-18
CUFF.1781	381.115	-2.0865	0.231481	-9.01372	1.99190625605737e-19	2.24535e-18
CUFF.5851	262.525	1.27603	0.141606607328338	9.01108	2.04031516571236e-19	2.29842e-18
CUFF.14523	67.1715	3.44222	0.382137229618351	9.00781	2.10202921210079e-19	2.36639e-18
CUFF.15700	510.582	-1.28703	0.142891109135323	-9.00707	2.11639911095063e-19	2.38102e-18
CUFF.15692	794.726	2.28313	0.253631088256328	9.00176	2.22135524460511e-19	2.49747e-18
CUFF.2320	274.493	-1.84846	0.205356133865071	-9.00126	2.2314509859051e-19	2.50719e-18
CUFF.7887	198.351	-2.30267	0.255877693685338	-8.9991	2.2757997352589e-19	2.55535e-18
CUFF.1068	1868.89	-1.17502	0.130586	-8.99808	2.2969007561136e-19	2.57737e-18
CUFF.17177	132.292	5.18093	0.576083	8.99339	2.39728071790136e-19	2.68826e-18
CUFF.12569	148.871	2.4363	0.270931751072284	8.99231	2.42084007782313e-19	2.71291e-18
CUFF.5653	1103.88	-2.00793	0.223432233161573	-8.98677	2.54605983793225e-19	2.85139e-18
CUFF.7917	758.453	-2.84729	0.316934386146435	-8.98384	2.61468375311911e-19	2.92634e-18
CUFF.8458	819.114	1.64614	0.183437703625145	8.97384	2.8635714107396e-19	3.20282e-18
CUFF.4708	31673.9	1.4921	0.166328287242078	8.97079	2.94405535802357e-19	3.29e-18
CUFF.6300	2276.17	-0.989237385771294	0.110273797208273	-8.97074	2.9453325319058e-19	3.29e-18
CUFF.7072	796.755	-2.11229	0.23549	-8.96976	2.9716473024211e-19	3.31725e-18
CUFF.2545	80.7372	2.80861	0.313166	8.96844	3.00735997167686e-19	3.35495e-18
CUFF.4293	741.924	-1.09977	0.122645296661789	-8.96707	3.04505284385237e-19	3.3948e-18
CUFF.18230	296.694	-1.77291	0.197790618244636	-8.96355	3.14386219593468e-19	3.5027e-18
CUFF.5937	1229.83	-1.21779	0.135879572031266	-8.96225	3.18130706629779e-19	3.54213e-18
CUFF.13262	327.571	2.67157	0.298225141700606	8.95823	3.2992214876579e-19	3.67105e-18
CUFF.14502	1264.71	-1.97902	0.220941146405677	-8.95724	3.32897030810685e-19	3.70176e-18
CUFF.5717	791.039	-1.4756	0.164763755417249	-8.95587	3.37073039453001e-19	3.74579e-18
CUFF.16181	2129.35	-1.03954	0.116075510302686	-8.95576	3.37392291877433e-19	3.74692e-18
CUFF.6563	467.668	-1.73729	0.194050806922805	-8.95277	3.46679689033971e-19	3.84759e-18
CUFF.3382	1055.67	1.17267	0.131019256617109	8.95034	3.54402953560023e-19	3.93078e-18
CUFF.7982	588.236	-2.37202	0.265035450019704	-8.9498	3.56111596371831e-19	3.94719e-18
CUFF.17213	2326.33	-1.65718	0.185169561230638	-8.94951	3.57072440794026e-19	3.9553e-18
CUFF.4695	227.669	1.92131	0.214716558072345	8.9481	3.61652058093696e-19	4.00346e-18
CUFF.3047	885.782	-1.15911	0.129567020067501	-8.94599	3.68634861574388e-19	4.07814e-18
CUFF.8108	2242.81	-0.857900628090514	0.0959114903516471	-8.94471	3.72921976270249e-19	4.12293e-18
CUFF.14615	547.576	-1.17842	0.131746807783886	-8.94459	3.73323722478677e-19	4.12473e-18
CUFF.10380	707.519	-1.2009	0.134273745774051	-8.94369	3.76372211631547e-19	4.15575e-18
CUFF.2062	903.932	-1.73837	0.194388234275464	-8.94277	3.79549842782731e-19	4.18815e-18
CUFF.4277	1636.49	-1.85826	0.207798465553007	-8.94261	3.80072435953723e-19	4.19124e-18
CUFF.9678	964.114	2.53682	0.283702498316969	8.94185	3.82714762393935e-19	4.21768e-18
CUFF.5282	338.816	-1.64892	0.184432659264506	-8.94053	3.87323980243083e-19	4.26575e-18
CUFF.10564	538.895	-2.23953	0.250585535259728	-8.93721	3.99137318656214e-19	4.39306e-18
CUFF.1837	768.979	-1.50554	0.168573550239663	-8.93107	4.21910805614178e-19	4.64075e-18
CUFF.9699	187.222	-1.57262	0.176103	-8.93012	4.25558364427236e-19	4.67789e-18
CUFF.9077	1156.92	-1.00923	0.113051757921747	-8.92718	4.37008264155845e-19	4.80069e-18
CUFF.11560	1330.08	-1.38133	0.154760980226845	-8.92558	4.43356480872373e-19	4.86733e-18
CUFF.14132	967.801	-1.36141	0.152540203949077	-8.92491	4.46049679070225e-19	4.89068e-18
CUFF.14970	319.031	-2.09136	0.234327993673124	-8.92493	4.45998745022158e-19	4.89068e-18
CUFF.15559	716.74	-1.03292	0.115763366120243	-8.92269	4.55084367316271e-19	4.98657e-18
CUFF.15511	1861.79	0.994786839216831	0.111527	8.91968	4.67655270154196e-19	5.12106e-18
CUFF.13024	783.361	-1.50433	0.168676984996818	-8.91842	4.72995786813343e-19	5.17626e-18
CUFF.16628	9838.87	1.88932	0.211865655791882	8.91755	4.76697150170978e-19	5.21346e-18
CUFF.3748	128.705	-2.81002	0.315113788091869	-8.91748	4.77004434566714e-19	5.21352e-18
CUFF.13952	926.352	1.6564	0.185758	8.917	4.79070746549092e-19	5.23279e-18
CUFF.11916	3964.65	1.62048	0.181741	8.91645	4.81476637889635e-19	5.25574e-18
CUFF.13053	833.174	-0.832547475922308	0.0933985891613775	-8.91392	4.92597328635859e-19	5.37373e-18
CUFF.13481	777.005	-1.22597	0.137560483588314	-8.91223	5.00166393629661e-19	5.45286e-18
CUFF.12969	626.977	-1.14373	0.128352	-8.91092	5.06113791468613e-19	5.51421e-18
CUFF.6900	949.609	-1.28137	0.143805958565518	-8.91041	5.08436717340643e-19	5.53603e-18
CUFF.4197	1474.98	-1.945	0.218285702521008	-8.91034	5.08770148144193e-19	5.53616e-18
CUFF.5313	428.196	-2.01102	0.225715612885975	-8.90952	5.12554513681571e-19	5.57383e-18
CUFF.6194	588.014	-2.35117	0.263924402080428	-8.90848	5.17346426478771e-19	5.6224e-18
CUFF.11690	1013.39	-2.58964	0.290824084126186	-8.90448	5.36350004594578e-19	5.82525e-18
CUFF.15938	1707.36	-2.17729	0.244520040463572	-8.90436	5.36939118656966e-19	5.82798e-18
CUFF.16056	7410.14	1.26977	0.142673830843886	8.89981	5.59443813841965e-19	6.06844e-18
CUFF.14215	421.573	-1.01937	0.114561364042717	-8.89804	5.68405974410956e-19	6.16178e-18
CUFF.9804	1262.11	1.92004	0.215839940547541	8.89564	5.80813674514028e-19	6.29233e-18
CUFF.18267	548.299	-1.21727	0.136885	-8.89262	5.96842228927192e-19	6.46192e-18
CUFF.7391	719.364	2.41809	0.272032867868732	8.88895	6.16891857760918e-19	6.67481e-18
CUFF.9626	594.651	1.99869	0.224871997074857	8.88812	6.21493289858537e-19	6.72038e-18
CUFF.5429	2540.29	-1.37352	0.154545456070921	-8.88746	6.25222851745039e-19	6.75648e-18
CUFF.2622	4396.41	-0.918130178581593	0.103334718273089	-8.88501	6.39140554031416e-19	6.90256e-18
CUFF.16692	537.644	-1.02324	0.11523	-8.87996	6.68870458282904e-19	7.21912e-18
CUFF.8198	643.859	2.91991	0.328825568627984	8.87982	6.69691765645378e-19	7.22346e-18
CUFF.13121	1033.07	-1.51297	0.170413431696738	-8.87822	6.79371679599997e-19	7.3233e-18
CUFF.9685	828.634	-1.70274	0.191850160850717	-8.87535	6.97109012377283e-19	7.5098e-18
CUFF.14738	1129.33	2.24603	0.253169774930323	8.87164	7.20767540121768e-19	7.75983e-18
CUFF.1149	254.039	1.82428	0.205728164237752	8.86744	7.48494109855348e-19	8.05331e-18
CUFF.12797	366.674	-1.62737	0.183555043762442	-8.86582	7.59408353066971e-19	8.16565e-18
CUFF.15998	680.568	-1.75816	0.198500912989355	-8.8572	8.20520591806359e-19	8.81728e-18
CUFF.15191	603.867	2.73276	0.308549164901296	8.85679	8.23502527333131e-19	8.84381e-18
CUFF.12645	929.423	-1.65771	0.187170383985165	-8.8567	8.24171996740981e-19	8.8455e-18
CUFF.12620	1076.14	-1.53553	0.173420390210336	-8.85437	8.41554096706006e-19	9.02644e-18
CUFF.2918	111.409	2.82564	0.319280478302041	8.85002	8.75006083286903e-19	9.37941e-18
CUFF.5859	683.856	-1.94601	0.219917764746968	-8.84882	8.84466461449876e-19	9.47494e-18
CUFF.14407	1137.99	-1.23267	0.139347353930031	-8.84602	9.06964991302664e-19	9.70993e-18
CUFF.14422	1583.87	-1.58805	0.179601691432288	-8.84206	9.3972942105314e-19	1.00545e-17
CUFF.6663	867.232	-1.16321	0.131560733728929	-8.84161	9.43468115232858e-19	1.00882e-17
CUFF.11013	1844.15	-2.13982	0.242035569459476	-8.84095	9.49081033276365e-19	1.01419e-17
CUFF.3506	12139.7	-1.51036	0.170844224954324	-8.84056	9.52393832706478e-19	1.0171e-17
CUFF.17991	1106.4	-1.80472	0.204401498022478	-8.82927	1.05357681385309e-18	1.12447e-17
CUFF.7443	284.741	-1.37566	0.155818024765757	-8.82866	1.05934804371916e-18	1.12993e-17
CUFF.4916	276.672	-1.85637	0.210328412198521	-8.82606	1.08425728360145e-18	1.15578e-17
CUFF.11970	243.274	-1.44417	0.163641612369747	-8.82518	1.09283766898856e-18	1.16421e-17
CUFF.15808	2150.26	2.10197	0.238212307537632	8.82394	1.1050608993529e-18	1.1765e-17
CUFF.2137	813.235	2.22422	0.252103008856072	8.82266	1.11775732291392e-18	1.18929e-17
CUFF.6353	1581.42	1.05233	0.119337462442603	8.81811	1.16412052553005e-18	1.23786e-17
CUFF.4501	880.683	-1.10333	0.125149349930729	-8.81615	1.18466580671842e-18	1.25893e-17
CUFF.3580	600.253	-1.03689	0.117635872224638	-8.81444	1.20285620987407e-18	1.27747e-17
CUFF.14950	606.808	-1.62767	0.184674229527508	-8.81372	1.21059527306686e-18	1.2849e-17
CUFF.7732	501.808	1.88362	0.213722	8.81343	1.2137476478779e-18	1.28745e-17
CUFF.11754	554.215	1.86626	0.21182	8.81061	1.24465247412424e-18	1.31942e-17
CUFF.15321	794.285	-1.17525	0.133403677426699	-8.80976	1.25417557986841e-18	1.3287e-17
CUFF.3574	493.96	-1.5355	0.174352836351918	-8.80688	1.28681299180813e-18	1.36244e-17
CUFF.5791	353.289	-1.81322	0.205921	-8.80541	1.30371280304442e-18	1.37949e-17
CUFF.12400	2681.63	-2.21097	0.251334490377679	-8.79692	1.40628459305135e-18	1.48711e-17
CUFF.7836	16842	1.02243	0.116234408445197	8.79631	1.41392693543704e-18	1.49428e-17
CUFF.17909	391.512	-1.4728	0.167463120396006	-8.79479	1.43319624584992e-18	1.51371e-17
CUFF.4179	126.27	2.2742	0.258695988903585	8.79102	1.48208756180748e-18	1.5644e-17
CUFF.15591	468.659	-2.72914	0.310452109935097	-8.79086	1.48419183515462e-18	1.56566e-17
CUFF.13456	4024.17	1.77064	0.201466084465674	8.7888	1.5117038693531e-18	1.59371e-17
CUFF.378	97.8282	2.61507	0.297588058384834	8.78756	1.52846584645968e-18	1.61039e-17
CUFF.160	431.153	1.71784	0.195590254527253	8.78285	1.59379654425411e-18	1.6782e-17
CUFF.14212	878.822	-0.841248351663582	0.0957996912537915	-8.78133	1.61558049747377e-18	1.7001e-17
CUFF.17542	868.696	-2.10401	0.239609703419547	-8.78097	1.62073636791352e-18	1.70449e-17
CUFF.14538	959.398	-1.83808	0.209338453994062	-8.78044	1.62830742533586e-18	1.71141e-17
CUFF.11632	724.522	-1.23702	0.140913	-8.77861	1.65502575896371e-18	1.73843e-17
CUFF.14272	621.78	-1.20568	0.137367579337501	-8.77707	1.67791781930784e-18	1.76141e-17
CUFF.17931	1765.1	-0.835058487576826	0.0951552407517755	-8.77575	1.6977044106199e-18	1.78109e-17
CUFF.8722	435.236	-1.54191	0.175725891149379	-8.77453	1.7162654335783e-18	1.79947e-17
CUFF.2877	772.349	1.88546	0.214915058545465	8.77305	1.73894245817784e-18	1.82214e-17
CUFF.16393	678.288	-1.51501	0.172733691872532	-8.77078	1.77433630130014e-18	1.8581e-17
CUFF.14247	292.024	-2.19179	0.249953179886977	-8.76879	1.80595914730169e-18	1.89007e-17
CUFF.14429	313.663	2.13095	0.243079308305657	8.76648	1.8433799286042e-18	1.92806e-17
CUFF.3079	490.453	-1.33848	0.152735557864742	-8.7634	1.89452622599351e-18	1.98036e-17
CUFF.4757	1102.36	-1.35089	0.154163007876466	-8.76274	1.90559482523236e-18	1.99072e-17
CUFF.8547	760.935	-1.27661	0.145727759064984	-8.76025	1.94810075898345e-18	2.0339e-17
CUFF.18250	1401.34	-1.76658	0.201723	-8.75745	1.99720332272448e-18	2.0839e-17
CUFF.16684	417.571	-1.16445	0.132977363262957	-8.75678	2.00905215138105e-18	2.095e-17
CUFF.7609	1870.4	-0.978133887098486	0.111707111683063	-8.75624	2.0187792590154e-18	2.10387e-17
CUFF.8623	23443.5	-1.04935	0.119869212950363	-8.75415	2.05643336402641e-18	2.14182e-17
CUFF.1821	262.884	-2.70904	0.309464108319157	-8.75397	2.0597437961989e-18	2.14397e-17
CUFF.14567	451.645	-1.60283	0.183199723371464	-8.74907	2.15125480949073e-18	2.23653e-17
CUFF.15959	266.752	2.33805	0.267232458317623	8.74912	2.15019689535896e-18	2.23653e-17
CUFF.12322	918.815	-1.04376	0.119300955572061	-8.74896	2.15321649020504e-18	2.23722e-17
CUFF.6933	276.081	-1.72564	0.197358600308658	-8.74365	2.25691668707184e-18	2.34355e-17
CUFF.17146	379.118	-1.50323	0.171927059176797	-8.7434	2.26200136693873e-18	2.34742e-17
CUFF.16430	886.962	-0.878473522535453	0.100486716513259	-8.74219	2.28643535352412e-18	2.37135e-17
CUFF.10679	277.378	-1.32792	0.151914112473806	-8.74125	2.30541456055194e-18	2.3896e-17
CUFF.12989	124.693	2.6889	0.307639	8.74044	2.32206137969389e-18	2.40541e-17
CUFF.8625	323.452	-2.53673	0.290235100664155	-8.74025	2.3259815772285e-18	2.40803e-17
CUFF.9627	387.888	-2.684	0.307162528480075	-8.73806	2.37157934129828e-18	2.45376e-17
CUFF.13850	13790.2	-1.12894	0.129210202481937	-8.73722	2.38909889857005e-18	2.47041e-17
CUFF.1021	1177.74	1.98127	0.226785795491392	8.7363	2.40870328841903e-18	2.48919e-17
CUFF.9244	2883.12	-0.580851698395882	0.0665262804900847	-8.73116	2.52070455904422e-18	2.60337e-17
CUFF.2897	519.859	-1.03039	0.118022712626989	-8.73045	2.53671248091462e-18	2.61826e-17
CUFF.10780	372.999	1.47345	0.168772627662339	8.73038	2.53816007855935e-18	2.61826e-17
CUFF.5716	487.256	-1.45137	0.166255550918103	-8.72975	2.55242162215647e-18	2.6314e-17
CUFF.10348	650.798	-1.78874	0.204976288472389	-8.72659	2.62455533537756e-18	2.70415e-17
CUFF.10553	558.743	-1.45526	0.166814227983443	-8.72382	2.68965960911767e-18	2.76958e-17
CUFF.7301	870.302	-1.25832	0.144249723192959	-8.72321	2.70413934075778e-18	2.78283e-17
CUFF.6093	574.959	-1.43336	0.164318612991466	-8.72306	2.70792336058045e-18	2.78506e-17
CUFF.18286	121500	-4.28105	0.490937942254923	-8.72014	2.77851429046052e-18	2.85596e-17
CUFF.9442	257.108	-1.32239	0.151662020291554	-8.71935	2.7979603228251e-18	2.87424e-17
CUFF.11826	382.403	-1.76411	0.202430647796595	-8.71465	2.91656939752825e-18	2.99252e-17
CUFF.12586	722.009	-1.03175	0.118391720421016	-8.7147	2.9152456143345e-18	2.99252e-17
CUFF.5462	505.253	1.43502	0.164700825773375	8.71289	2.9622852411616e-18	3.03762e-17
CUFF.9197	611.436	-1.58968	0.182488	-8.71119	3.00696302731523e-18	3.0816e-17
CUFF.11965	3706.56	1.37198	0.157515904074799	8.71009	3.0364386965574e-18	3.10996e-17
CUFF.4866	283.075	-1.64374	0.188740113983304	-8.70902	3.06512925638845e-18	3.13749e-17
CUFF.16847	98.1177	3.98207	0.457373569594714	8.70638	3.13742412372096e-18	3.20958e-17
CUFF.1493	1234.57	-1.48774	0.170896195564844	-8.70551	3.1614877080397e-18	3.23228e-17
CUFF.6720	1860.5	-0.850961833519728	0.0977623584235282	-8.70439	3.19283352070177e-18	3.2624e-17
CUFF.16026	2456.06	1.92548	0.221212483541541	8.70422	3.19762746862947e-18	3.26536e-17
CUFF.4054	1714.97	-1.65092	0.189683492829742	-8.70356	3.21631729547142e-18	3.28251e-17
CUFF.6302	735.278	-3.54089	0.407030601992867	-8.69933	3.33841549181812e-18	3.4051e-17
CUFF.7090	246.52	2.15323	0.247570223646469	8.69743	3.39478754180182e-18	3.46056e-17
CUFF.2141	211.842	2.15939	0.248333921888177	8.69551	3.45277268845411e-18	3.51759e-17
CUFF.18433	291.131	-1.7834	0.205176181228644	-8.69205	3.55967629749684e-18	3.62436e-17
CUFF.5289	739.116	1.53529	0.176637090489996	8.69179	3.56776119169353e-18	3.63045e-17
CUFF.16728	403.508	-1.46694	0.168791353574241	-8.69086	3.59716396741037e-18	3.65821e-17
CUFF.8583	306.707	2.73664	0.314943258427218	8.6893	3.64664670257745e-18	3.70635e-17
CUFF.379	275.846	3.01162	0.346656008968188	8.68762	3.70108717835055e-18	3.75947e-17
CUFF.8824	690.665	-0.889313638863307	0.102369295594429	-8.68731	3.71127702800388e-18	3.7676e-17
CUFF.3839	1599.08	1.11958	0.128909657824606	8.68498	3.78819636825798e-18	3.84343e-17
CUFF.16945	1387.91	-1.24226	0.143059088244279	-8.68353	3.83676325037679e-18	3.88813e-17
CUFF.18418	322.897	-1.82358	0.210003881726418	-8.68354	3.83632560725697e-18	3.88813e-17
CUFF.8373	1826.53	-0.765654554972158	0.0881809755635416	-8.68276	3.86267053318576e-18	3.91209e-17
CUFF.11622	66.39	2.97812	0.343046508157385	8.68139	3.90957892379851e-18	3.95727e-17
CUFF.7801	127.199	1.81574	0.209181	8.68025	3.94909912356484e-18	3.99493e-17
CUFF.10929	311.176	-2.84077	0.327307198474097	-8.6792	3.9854597693667e-18	4.02935e-17
CUFF.6959	90018.6	2.39804	0.276323822732852	8.67836	4.01511649467614e-18	4.05696e-17
CUFF.2605	328.276	-1.62329	0.187071772770744	-8.67738	4.05006427985794e-18	4.08988e-17
CUFF.17741	369.764	-1.25639	0.144802699203486	-8.67659	4.07821611041117e-18	4.1159e-17
CUFF.12105	457.574	-1.1986	0.138151807483212	-8.67598	4.09993409965254e-18	4.1354e-17
CUFF.12085	602.751	1.94768	0.224536603774282	8.67421	4.16419308130348e-18	4.19776e-17
CUFF.16603	864.355	-0.909066549595063	0.104818048142326	-8.67281	4.21601568006462e-18	4.24752e-17
CUFF.4588	590.488	-1.34266	0.154816824583429	-8.67256	4.22521194474636e-18	4.2543e-17
CUFF.16271	499.922	-1.56821	0.180837709178562	-8.67194	4.24813375458689e-18	4.27489e-17
CUFF.16568	943.837	-1.47655	0.170284879285311	-8.67105	4.28158204339636e-18	4.30603e-17
CUFF.9063	3048.9	-1.12818	0.130116582652151	-8.67054	4.30093418079704e-18	4.32298e-17
CUFF.11670	100.992	-2.47032	0.284940212771729	-8.66962	4.33550738380776e-18	4.35519e-17
CUFF.12675	1525.05	-0.663014030153921	0.0764791220833233	-8.66922	4.35105796848875e-18	4.36827e-17
CUFF.4540	608.876	-1.8076	0.208563937533212	-8.66688	4.44141586909966e-18	4.45639e-17
CUFF.3157	76.7555	2.54897	0.294252465792452	8.66253	4.61405150930101e-18	4.62692e-17
CUFF.13368	570.445	-1.43012	0.165139573540695	-8.66005	4.71542525952838e-18	4.72583e-17
CUFF.8731	3943.04	2.0813	0.240361283432376	8.65904	4.75753819934285e-18	4.76527e-17
CUFF.4517	468.918	3.02435	0.349275266188856	8.65893	4.76219543191009e-18	4.76717e-17
CUFF.1625	387.016	-2.28104	0.263443100154731	-8.65856	4.77752192645951e-18	4.77974e-17
CUFF.9079	1156.03	1.83266	0.211687193406089	8.65742	4.82565547582024e-18	4.8251e-17
CUFF.3092	300.106	1.92728	0.222674585959643	8.65516	4.92222167028547e-18	4.9188e-17
CUFF.17759	1464.1	2.01287	0.232570088388038	8.65489	4.9339596458539e-18	4.92768e-17
CUFF.17945	511.624	-1.81546	0.209779911072739	-8.65412	4.96712920409228e-18	4.95794e-17
CUFF.724	2110.91	-1.17175	0.135425193375724	-8.65236	5.04431270983327e-18	5.02626e-17
CUFF.11232	720.751	1.91521	0.221350328088956	8.65238	5.04356749577576e-18	5.02626e-17
CUFF.15543	772.678	-1.17089	0.135325603672616	-8.65237	5.04403704224022e-18	5.02626e-17
CUFF.1280	1595.41	1.93985	0.224246	8.65055	5.12510285751066e-18	5.10381e-17
CUFF.2888	446.409	-1.56306	0.180717574652794	-8.64916	5.18800299731117e-18	5.16347e-17
CUFF.8291	2254.5	-0.749244	0.0866724491876711	-8.64455	5.40171148600714e-18	5.37307e-17
CUFF.16842	1007.14	-1.35857	0.157173497732664	-8.64373	5.44046622843682e-18	5.4085e-17
CUFF.6181	891.889	-1.29008	0.149255	-8.64345	5.45412706008844e-18	5.41896e-17
CUFF.17084	320.635	-1.57946	0.182742102276708	-8.64311	5.47047352794856e-18	5.43207e-17
CUFF.14262	6783.19	-1.65383	0.191355	-8.64276	5.48689861056236e-18	5.44525e-17
CUFF.7330	262.797	-3.07222	0.355506	-8.64182	5.53232902750944e-18	5.48718e-17
CUFF.8019	1024.82	-1.34535	0.155688737701162	-8.64129	5.55804583597694e-18	5.50952e-17
CUFF.5595	3148.78	-1.14058	0.132027594371102	-8.63893	5.67406466142512e-18	5.6213e-17
CUFF.8707	973.579	-2.52644	0.292453	-8.63878	5.68170396489584e-18	5.62564e-17
CUFF.9624	2440.84	-0.736241079886271	0.0852302406794309	-8.63826	5.70750164071717e-18	5.64794e-17
CUFF.17298	747.996	-1.19412	0.138299710887357	-8.63431	5.90830581378506e-18	5.8433e-17
CUFF.12366	635.179	-1.14541	0.132684186608153	-8.63262	5.99612575025291e-18	5.92675e-17
CUFF.11759	3893	-0.745751987277754	0.0863978071359483	-8.63161	6.04955017488512e-18	5.97614e-17
CUFF.18390	568.582	-1.44396	0.167307685062628	-8.63059	6.10357771906535e-18	6.02606e-17
CUFF.9656	594.984	-1.30369	0.151083035328499	-8.62898	6.19012737832356e-18	6.10802e-17
CUFF.7703	455.146	-2.4376	0.282508336340289	-8.62843	6.22009626724417e-18	6.13408e-17
CUFF.11927	1222.86	-1.739	0.201554180408573	-8.62794	6.24671595877359e-18	6.15681e-17
CUFF.13178	1037.75	1.34934	0.15645	8.62472	6.4248773342849e-18	6.3288e-17
CUFF.1946	762.28	-1.3978	0.162089947591141	-8.62363	6.48637700529002e-18	6.38573e-17
CUFF.2312	1468.65	2.32407	0.269588	8.62084	6.64647597028197e-18	6.53962e-17
CUFF.7038	512.951	-0.956349703657233	0.110940706818903	-8.62037	6.67393586712474e-18	6.56289e-17
CUFF.10620	223.949	4.62033	0.536024175296136	8.61962	6.71757273892799e-18	6.60204e-17
CUFF.12084	392.134	2.70759	0.314234385628538	8.61647	6.90510119102561e-18	6.78248e-17
CUFF.4228	473.142	-1.3767	0.159810530997152	-8.61456	7.0209406218726e-18	6.89234e-17
CUFF.13453	477.8	-1.07896	0.125297777400498	-8.61113	7.23444758674618e-18	7.0979e-17
CUFF.13165	16783	1.78143	0.206989797615441	8.60635	7.54212303663918e-18	7.39557e-17
CUFF.10122	899.957	-1.44533	0.167949326569948	-8.60575	7.58225900039632e-18	7.4307e-17
CUFF.6760	957.493	1.84557	0.214460308624535	8.60565	7.58821961513831e-18	7.43232e-17
CUFF.771	5551.02	-1.57619	0.183160220710775	-8.60551	7.59766919643545e-18	7.43314e-17
CUFF.5839	1193.23	-1.07889	0.125371593125138	-8.60552	7.59703645771677e-18	7.43314e-17
CUFF.2163	3030.41	1.65232	0.192032650009809	8.60436	7.67411869943578e-18	7.50368e-17
CUFF.6198	145.331	4.49193	0.522344	8.59955	8.00278191447009e-18	7.82061e-17
CUFF.5409	337.434	-3.77162	0.438627438111183	-8.59869	8.06281500846999e-18	7.87482e-17
CUFF.9648	1100.1	-2.72995	0.317611358210081	-8.59527	8.30722734091706e-18	8.10894e-17
CUFF.4868	180.939	-2.67153	0.310847979402572	-8.59434	8.37443317990755e-18	8.16992e-17
CUFF.10316	143.914	-1.55479	0.180926370368597	-8.59348	8.43727157543047e-18	8.22658e-17
CUFF.5697	771.204	2.06301	0.240088412488915	8.59271	8.49409322399079e-18	8.2773e-17
CUFF.14225	1614.62	2.0896	0.243212	8.59166	8.57198600035074e-18	8.3485e-17
CUFF.10177	2155.69	1.16781	0.135929860347277	8.59126	8.60221238493909e-18	8.37321e-17
CUFF.14959	410.543	-1.72032	0.200402	-8.58432	9.13738693711346e-18	8.88912e-17
CUFF.8911	140.496	-2.21284	0.257900174474067	-8.58021	9.47012467957644e-18	9.20763e-17
CUFF.9581	1055.3	2.95552	0.344487597555516	8.57946	9.53164608092037e-18	9.26223e-17
CUFF.10181	656.391	-3.27261	0.381465050952569	-8.57905	9.5663273635842e-18	9.2907e-17
CUFF.7444	556.944	-1.76595	0.205948246862685	-8.57474	9.93121714387365e-18	9.63965e-17
CUFF.10661	873.017	-1.35455	0.157974201097193	-8.57448	9.95350685617394e-18	9.65585e-17
CUFF.16883	603.477	1.8254	0.212897541139047	8.57406	9.98995256725145e-18	9.68576e-17
CUFF.2656	542.163	-2.36864	0.276282368374398	-8.57324	1.00611830792038e-17	9.74935e-17
CUFF.14690	1601.74	1.35048	0.157524143640062	8.57314	1.00703429676296e-17	9.75275e-17
CUFF.1457	994.58	1.06733	0.124512262770753	8.57206	1.01650453683376e-17	9.83894e-17
CUFF.13155	409.68	2.15791	0.251750818258714	8.57163	1.02030474319107e-17	9.87019e-17
CUFF.9364	4071.76	2.22236	0.259302498885197	8.57055	1.02994933616102e-17	9.95791e-17
CUFF.18271	7441.34	0.872372001829309	0.101792273253707	8.57012	1.03377216124672e-17	9.98927e-17
CUFF.17604	388.888	-1.83443	0.214090931563525	-8.56847	1.04869733822119e-17	1.01278e-16
CUFF.17771	2794.41	1.83802	0.214555236995946	8.56664	1.06547368222573e-17	1.02841e-16
CUFF.3709	51.9984	2.67415	0.312165621039751	8.56644	1.06729017004625e-17	1.02959e-16
CUFF.8340	409.315	-1.54594	0.180491391042129	-8.56517	1.07913257454307e-17	1.04043e-16
CUFF.7208	2615.46	-1.06992	0.124941230084546	-8.56341	1.09580602579792e-17	1.05591e-16
CUFF.13246	1226.75	-1.8777	0.219309783539995	-8.56188	1.11041149053457e-17	1.06939e-16
CUFF.1078	885.999	-0.954491389542089	0.1115	-8.56045	1.12429470192904e-17	1.08216e-16
CUFF.7267	683.589	-1.15326	0.134741977581776	-8.55905	1.13800819817823e-17	1.09475e-16
CUFF.13540	161.142	1.90728	0.222847	8.55868	1.14163599347977e-17	1.09762e-16
CUFF.15729	594.621	-1.26871	0.148250906520694	-8.55785	1.14987562605225e-17	1.10493e-16
CUFF.10503	534.903	-1.28527	0.150191558991688	-8.55753	1.15312219319486e-17	1.10743e-16
CUFF.9030	2092.79	1.24527	0.145573934749364	8.55419	1.18701601325837e-17	1.13935e-16
CUFF.9337	565.821	-1.87575	0.219290343831279	-8.55375	1.19152045918376e-17	1.14304e-16
CUFF.5323	1590.44	-1.11315	0.130148611068753	-8.55293	1.20000997109338e-17	1.15054e-16
CUFF.11473	897.29	2.2469	0.262707218092475	8.55286	1.20072927397724e-17	1.15059e-16
CUFF.6512	405.482	-2.4667	0.288576253070161	-8.54783	1.25422264892439e-17	1.20052e-16
CUFF.11869	1235	3.53027	0.413001431280305	8.54785	1.25401282952188e-17	1.20052e-16
CUFF.8559	1824.72	1.85244	0.216720446098086	8.54759	1.25681900007606e-17	1.20234e-16
CUFF.10418	548.028	-1.16145	0.135909	-8.54581	1.27637040451124e-17	1.22037e-16
CUFF.14332	968.797	-1.64188	0.192145	-8.54501	1.28527128462712e-17	1.2282e-16
CUFF.12615	277.964	-1.73111	0.202638380180986	-8.54284	1.30965194162908e-17	1.2508e-16
CUFF.6502	238.764	2.2337	0.261485489936397	8.54235	1.31522171128326e-17	1.25543e-16
CUFF.12119	1852.13	-1.34706	0.157726076183391	-8.54049	1.33649782887235e-17	1.27503e-16
CUFF.4768	1131.11	-1.63156	0.191058851101772	-8.53957	1.34720840973854e-17	1.28454e-16
CUFF.12215	112.678	3.30208	0.386687440414546	8.53941	1.34908302669131e-17	1.28561e-16
CUFF.2934	313.128	-1.98748	0.232832847866988	-8.53607	1.38868036726386e-17	1.32262e-16
CUFF.4357	529.881	1.94007	0.227312771888782	8.53481	1.4038316127416e-17	1.33631e-16
CUFF.10857	483.615	-1.25303	0.146829770709454	-8.53387	1.41526643967087e-17	1.34571e-16
CUFF.14885	443.797	-1.4166	0.165996776668898	-8.53393	1.41458905490774e-17	1.34571e-16
CUFF.10490	1631.19	-0.689217965548969	0.0807710352003249	-8.53298	1.42620196846616e-17	1.35536e-16
CUFF.1168	127.217	2.55634	0.299602892237828	8.53244	1.4329813686324e-17	1.36106e-16
CUFF.12377	3670.81	-1.28486	0.150589399702954	-8.53224	1.43544e-17	1.36264e-16
CUFF.17399	349.34	-2.41612	0.283182228109075	-8.53203	1.4379864708797e-17	1.36431e-16
CUFF.11309	69.2293	4.12027	0.483034	8.52997	1.46391499586753e-17	1.38815e-16
CUFF.12854	268.283	1.95858	0.229633910995327	8.52914	1.47439290446407e-17	1.39731e-16
CUFF.6968	2484.87	-1.49274	0.175023381326572	-8.5288	1.47874732647324e-17	1.40067e-16
CUFF.8631	607.605	-1.51941	0.178154207304013	-8.52863	1.48084841546386e-17	1.40189e-16
CUFF.14042	120.927	10.1608	1.19148	8.52788	1.49054910274121e-17	1.4103e-16
CUFF.2620	734.97	-2.07207	0.242989238688738	-8.5274	1.49676e-17	1.4154e-16
CUFF.1737	938.397	-1.17724	0.138099861587453	-8.52457	1.53380863368978e-17	1.44964e-16
CUFF.14199	543.486	-1.25898	0.147693972950208	-8.52425	1.53808247934328e-17	1.45289e-16
CUFF.7615	329.963	2.31455	0.271529	8.52414	1.53953550882289e-17	1.45346e-16
CUFF.5304	418.583	2.47393	0.290232	8.52398	1.54161577836637e-17	1.45463e-16
CUFF.17902	537.095	-0.976533022398393	0.114587774320414	-8.52214	1.56632278615694e-17	1.47714e-16
CUFF.15977	6841.64	-1.16977	0.137292403032008	-8.52028	1.59164333738754e-17	1.5002e-16
CUFF.16724	743.204	-1.29976	0.152561044392331	-8.51959	1.60119299069157e-17	1.50837e-16
CUFF.13708	3084.71	2.19728	0.257931873589341	8.51885	1.61141857674037e-17	1.51718e-16
CUFF.16400	622.076	-1.1669	0.137006665506988	-8.51714	1.63546437637864e-17	1.53898e-16
CUFF.18381	5841.24	-1.69034	0.198652389978211	-8.50904	1.75380595060519e-17	1.64944e-16
CUFF.2290	618.196	-1.20812	0.142009323826083	-8.50731	1.78019338709134e-17	1.67334e-16
CUFF.15825	1048.94	1.81383	0.213234670637664	8.50627	1.79625930210341e-17	1.68753e-16
CUFF.9999	1922.47	1.96323	0.230858861950779	8.50401	1.8314430492576e-17	1.71964e-16
CUFF.14858	778.963	-1.28279	0.150855713842013	-8.50343	1.84062550650089e-17	1.72733e-16
CUFF.17634	1028.17	1.62138	0.190710223231627	8.50179	1.86688976138072e-17	1.75102e-16
CUFF.5363	830.885	-0.801564263327537	0.0942878422735751	-8.50125	1.87564329713301e-17	1.75828e-16
CUFF.5997	1658.47	-1.33291	0.156891103939403	-8.49575	1.9665593210883e-17	1.8425e-16
CUFF.9405	175.313	2.2895	0.269494036776924	8.49554	1.97013314127691e-17	1.84485e-16
CUFF.16305	268.466	2.25714	0.265713702492599	8.49463	1.98568830007655e-17	1.85841e-16
CUFF.16598	286.848	-1.80899	0.212964407497378	-8.49434	1.99064991319192e-17	1.86204e-16
CUFF.4798	72.1428	2.82123	0.332204116011999	8.49246	2.02306534329598e-17	1.89134e-16
CUFF.9246	822.05	2.50392	0.294857692228014	8.49196	2.03183423897639e-17	1.89851e-16
CUFF.14504	461.787	-1.50666	0.177526216988023	-8.48699	2.1206484928651e-17	1.98042e-16
CUFF.10778	4249.91	5.87636	0.692550932234172	8.4851	2.15530765804534e-17	2.0117e-16
CUFF.9793	542.928	-1.11389	0.131283001877391	-8.48463	2.16403754898731e-17	2.01875e-16
CUFF.15537	396.704	1.99199	0.234794817287015	8.48396	2.17647740657092e-17	2.02926e-16
CUFF.3900	679.489	-1.96527	0.231698954267124	-8.48198	2.21388455322288e-17	2.06302e-16
CUFF.10234	1642.49	-1.42423	0.167928588405995	-8.48117	2.2293146206093e-17	2.07628e-16
CUFF.6326	9353.5	1.38169	0.162984889287352	8.47743	2.30215290281173e-17	2.14296e-16
CUFF.16201	180.507	-1.27303	0.150171	-8.47714	2.30787354183919e-17	2.14713e-16
CUFF.15108	519.342	4.2808	0.505009897380327	8.47667	2.31723465678287e-17	2.15468e-16
CUFF.14948	1089.78	-1.76019	0.207658373485183	-8.47639	2.32288341774431e-17	2.15877e-16
CUFF.4058	364.352	-1.86657	0.220240573427687	-8.47516	2.34762766698621e-17	2.18059e-16
CUFF.3074	667.947	1.73048	0.204189981745939	8.47485	2.35378343690776e-17	2.18513e-16
CUFF.9023	1078.05	-1.36048	0.160595	-8.47154	2.42167268421982e-17	2.24695e-16
CUFF.13261	401.769	1.98987	0.234909452206619	8.47081	2.43690622454786e-17	2.25987e-16
CUFF.77	243.984	-1.43236	0.169130188719197	-8.46896	2.47590366119987e-17	2.2948e-16
CUFF.9824	196.349	-2.14675	0.253515738754393	-8.4679	2.49857964734676e-17	2.31457e-16
CUFF.12069	341.684	-2.1199	0.250355	-8.4676	2.50509640113247e-17	2.31936e-16
CUFF.9767	325.656	-2.30235	0.271907726420672	-8.4674	2.50928953550018e-17	2.32076e-16
CUFF.14449	510.613	1.74895	0.206550975535655	8.4674	2.50928127310646e-17	2.32076e-16
CUFF.14145	3456.6	1.3568	0.160245440049204	8.46703	2.51731819708036e-17	2.32694e-16
CUFF.7418	613.344	6.96976	0.823270530136882	8.46594	2.54094242451928e-17	2.34752e-16
CUFF.9475	723.602	1.92541	0.227479338234465	8.46412	2.58087419948958e-17	2.38313e-16
CUFF.9594	1868.65	-1.10396	0.130444909456142	-8.46304	2.60496229709361e-17	2.40409e-16
CUFF.14329	1367.79	-1.52466	0.180170862155628	-8.46228	2.62204390684801e-17	2.41856e-16
CUFF.10673	2817.07	-2.88026	0.340381817610872	-8.46186	2.6315142525298e-17	2.426e-16
CUFF.8185	846.811	-1.41961	0.167790919699691	-8.4606	2.6599735114976e-17	2.45092e-16
CUFF.17505	573.994	-1.35964	0.160720094355194	-8.45969	2.68089726491161e-17	2.46889e-16
CUFF.10267	463.008	-1.34953	0.159537467391174	-8.45904	2.69581307969426e-17	2.4813e-16
CUFF.14281	636.587	1.91537	0.226431913123687	8.45893	2.69839606667699e-17	2.48235e-16
CUFF.9920	299.462	-2.30504	0.272573590890927	-8.45659	2.75300701633711e-17	2.53124e-16
CUFF.17974	447.632	-1.4298	0.169090004522219	-8.45585	2.77066154879311e-17	2.54612e-16
CUFF.14104	771.443	-1.86984	0.221176274413892	-8.45408	2.81289479292242e-17	2.58355e-16
CUFF.343	126.034	2.50511	0.296329570667076	8.4538	2.81974533094986e-17	2.58847e-16
CUFF.15532	975.826	-1.16585	0.137938946118562	-8.4519	2.86606187370398e-17	2.62959e-16
CUFF.5284	524.067	-1.34748	0.159443497643039	-8.45117	2.88386090977981e-17	2.64451e-16
CUFF.9281	176.629	2.7194	0.321783086005229	8.45104	2.88730981704104e-17	2.64627e-16
CUFF.10130	633.245	-1.1081	0.131122401010479	-8.45087	2.89136873652376e-17	2.64858e-16
CUFF.7032	315.563	-2.14364	0.253684740344053	-8.45002	2.91252180000359e-17	2.66654e-16
CUFF.863	405.712	1.55681	0.184243106206554	8.44976	2.91913604479128e-17	2.67118e-16
CUFF.17680	88.2909	2.2565	0.267208709866028	8.4447	3.04817172506326e-17	2.78778e-16
CUFF.5285	249.754	1.98606	0.235243816594147	8.44256	3.10457590370011e-17	2.83786e-16
CUFF.12511	1881.14	1.23301	0.14608	8.44069	3.1546729991932e-17	2.88213e-16
CUFF.14024	549.025	0.902585023619705	0.106935476868189	8.44046	3.16080880845682e-17	2.8862e-16
CUFF.18013	568.346	-1.19147	0.141171752588683	-8.43984	3.17762626059733e-17	2.90003e-16
CUFF.10531	2340.43	2.4557	0.291016770513422	8.43835	3.21853494738009e-17	2.93581e-16
CUFF.7905	385.671	2.19339	0.259993216237001	8.43635	3.27391335271954e-17	2.98474e-16
CUFF.17179	141.727	-2.05836	0.244161667133665	-8.43031	3.44745340370079e-17	3.1413e-16
CUFF.5288	772.194	1.88422	0.223509439208056	8.43017	3.45170976037109e-17	3.14351e-16
CUFF.4738	232.858	-2.09877	0.249024084504497	-8.42799	3.51664419591592e-17	3.20096e-16
CUFF.6327	918.092	2.01252	0.238854090576599	8.42573	3.58519547141083e-17	3.26164e-16
CUFF.8860	210.978	-2.052	0.243549	-8.4254	3.59508069952665e-17	3.26891e-16
CUFF.16183	388.408	2.10836	0.250252169652029	8.42493	3.60952181860536e-17	3.28031e-16
CUFF.7729	1184.36	2.11962	0.251592772739407	8.42481	3.61335704299258e-17	3.28207e-16
CUFF.14298	610.129	-1.10754	0.131478048699372	-8.42378	3.6453777375221e-17	3.30941e-16
CUFF.17135	179.86	-2.98966	0.354950069423331	-8.42276	3.67724314577452e-17	3.33659e-16
CUFF.13082	152.91	1.5437	0.183284868066339	8.42243	3.68739848289685e-17	3.34404e-16
CUFF.6038	991.906	0.856190435573226	0.101656940956073	8.42235	3.6900367699725e-17	3.34468e-16
CUFF.3019	424.286	-1.61379	0.191625467593485	-8.42159	3.71422509194748e-17	3.36483e-16
CUFF.5125	899.974	1.09784	0.130377	8.42055	3.7471225233657e-17	3.39286e-16
CUFF.3854	1696.11	-1.61762	0.192169496227443	-8.41765	3.8410924927748e-17	3.47612e-16
CUFF.12747	729.803	-1.48811	0.176795272471773	-8.41712	3.85837890468574e-17	3.48993e-16
CUFF.8652	347.153	2.38235	0.283074737498836	8.41597	3.89672973960968e-17	3.52277e-16
CUFF.15290	97.0348	-2.05964	0.244744352474898	-8.41547	3.91333836724719e-17	3.53594e-16
CUFF.11015	542.628	-1.00197	0.119073050007652	-8.41475	3.93725695434828e-17	3.55569e-16
CUFF.3260	1080.34	-1.25189	0.148783146056576	-8.41418	3.95640574954054e-17	3.57111e-16
CUFF.17883	460.299	1.81698	0.216018779231535	8.41121	4.05787195036054e-17	3.66078e-16
CUFF.7634	136.46	2.35995	0.280577238627202	8.41107	4.06287698457684e-17	3.66338e-16
CUFF.3677	520.661	1.97025	0.234252341231835	8.4108	4.07232890263134e-17	3.66999e-16
CUFF.18474	263.359	2.40724	0.286230126424763	8.41015	4.09490824073191e-17	3.68841e-16
CUFF.15842	343.965	1.59123	0.189216528786312	8.40958	4.11495974795639e-17	3.70454e-16
CUFF.4582	13442.9	1.52331	0.181161683221462	8.40856	4.15064112365524e-17	3.73471e-16
CUFF.17284	1271.23	-1.2057	0.143394200007013	-8.40827	4.16093047472499e-17	3.74202e-16
CUFF.13720	863.335	6.80778	0.809700170909722	8.40778	4.17839858058544e-17	3.75577e-16
CUFF.9620	106.674	2.45503	0.292015439603782	8.40719	4.19951824541609e-17	3.77279e-16
CUFF.5458	2178.81	-1.57888	0.187834	-8.40574	4.25155339489426e-17	3.81755e-16
CUFF.15054	428.85	-1.07889	0.128364364509773	-8.40488	4.28286161501598e-17	3.84366e-16
CUFF.6023	2655.08	-1.00426	0.119504	-8.40355	4.3317921494663e-17	3.88555e-16
CUFF.2734	1050.82	-1.20074	0.142900544077956	-8.40264	4.36534908261945e-17	3.91362e-16
CUFF.928	174.151	2.03955	0.242757	8.40163	4.4031874659231e-17	3.94549e-16
CUFF.3627	282.555	-1.6427	0.195526684042456	-8.4014	4.41190221910817e-17	3.95125e-16
CUFF.15969	962.487	-0.853767769905294	0.101675838051004	-8.39696	4.58192761344175e-17	4.1014e-16
CUFF.1476	186.251	8.96308	1.06752	8.39616	4.61331339624664e-17	4.12735e-16
CUFF.15259	387.175	-1.8332	0.218364229934775	-8.39513	4.65363504121752e-17	4.16127e-16
CUFF.2117	381.471	1.40092	0.166881727789218	8.39469	4.67119667306225e-17	4.17481e-16
CUFF.9714	808.657	-1.26913	0.151220920440301	-8.39254	4.75763538950404e-17	4.24986e-16
CUFF.15567	924.891	-1.69874	0.202414026560734	-8.39241	4.76271826772484e-17	4.2522e-16
CUFF.2503	687.446	-1.38074	0.164527414433206	-8.39214	4.77377229021299e-17	4.25986e-16
CUFF.18290	1316.89	-1.06792	0.127301747930232	-8.38887	4.90840184524648e-17	4.37774e-16
CUFF.14961	483.81	-1.3357	0.159241141750676	-8.38792	4.9482496412094e-17	4.411e-16
CUFF.15278	559.322	-0.865448538713154	0.103179	-8.38784	4.95144455179191e-17	4.41157e-16
CUFF.12345	768.124	1.33121	0.158720606125898	8.38711	4.98232488848565e-17	4.43679e-16
CUFF.13979	1631.58	-1.9331	0.230496708372551	-8.38667	5.0010801549659e-17	4.45119e-16
CUFF.12060	1451.52	3.12727	0.372982121455357	8.3845	5.09403748201291e-17	4.53159e-16
CUFF.17428	76.8607	2.83267	0.337943	8.38209	5.19951853238637e-17	4.62304e-16
CUFF.15682	469.228	1.96627	0.234655	8.37943	5.31860080227768e-17	4.72649e-16
CUFF.9762	6676.46	-1.51626	0.180962096099139	-8.37889	5.34288264522383e-17	4.74562e-16
CUFF.12335	1536.92	-0.826355567625148	0.0986310613960688	-8.37825	5.37210114761829e-17	4.76912e-16
CUFF.18246	3132.85	-2.29207	0.273577	-8.37817	5.37570964338132e-17	4.76987e-16
CUFF.18347	10278.7	1.62231	0.193650899636215	8.37749	5.40664105968863e-17	4.79485e-16
CUFF.7404	413.16	2.2621	0.270041921400172	8.37684	5.43679726609176e-17	4.81912e-16
CUFF.13206	1545.25	-0.751184873718005	0.0896795599013285	-8.37632	5.46073651929514e-17	4.83785e-16
CUFF.1204	4289.43	1.4247	0.170102175156468	8.37553	5.49749932579454e-17	4.86792e-16
CUFF.3394	2035.54	-1.11743	0.133417527673898	-8.37541	5.50320459290443e-17	4.87048e-16
CUFF.2775	2486.6	-0.769746007046433	0.0919277013590507	-8.37338	5.59864665088255e-17	4.95241e-16
CUFF.11429	1440.95	-0.926355878391395	0.110640814181853	-8.37264	5.63407827384266e-17	4.98119e-16
CUFF.13140	352.358	-1.88776	0.225497693567694	-8.37153	5.68738045631293e-17	5.02575e-16
CUFF.7467	765.332	-1.18477	0.141532980618634	-8.37099	5.71353258690009e-17	5.04627e-16
CUFF.3459	622.073	-1.7593	0.210188264971082	-8.37011	5.75633946320685e-17	5.08148e-16
CUFF.8482	116.477	2.55063	0.304816254566098	8.36776	5.87218378537441e-17	5.18109e-16
CUFF.1397	460.779	2.22096	0.265436756928984	8.36718	5.90114090684205e-17	5.20398e-16
CUFF.18402	2289.97	-1.58482	0.189413	-8.36704	5.90827109885005e-17	5.20761e-16
CUFF.14597	536.329	1.9297	0.230656019806843	8.36614	5.95364297976898e-17	5.24492e-16
CUFF.14836	512.744	1.10685	0.132303	8.366	5.96071923475503e-17	5.24847e-16
CUFF.13651	624.222	-1.53501	0.183495469186834	-8.36539	5.99139334741412e-17	5.27279e-16
CUFF.9844	1059.82	-1.05794	0.126494197201025	-8.36358	6.08458052855856e-17	5.35207e-16
CUFF.16327	11590	1.44429	0.172723101116085	8.36186	6.17390504698864e-17	5.42788e-16
CUFF.10562	362.879	-1.83117	0.219068	-8.35894	6.32841597759126e-17	5.56089e-16
CUFF.16137	904.843	-2.25873	0.270278802466097	-8.35705	6.43083308617855e-17	5.64801e-16
CUFF.11385	279.116	2.29747	0.274922117597723	8.35682	6.44334174762406e-17	5.65611e-16
CUFF.6171	153.486	1.84427	0.220697227910527	8.35655	6.45780203370949e-17	5.66593e-16
CUFF.6564	8799.03	1.93917	0.232122065779703	8.3541	6.59358258397544e-17	5.78212e-16
CUFF.16843	810.416	-1.15964	0.138832256303193	-8.35281	6.66577257550555e-17	5.84245e-16
CUFF.13281	1010.34	1.96671	0.235522	8.35043	6.80176972865547e-17	5.95863e-16
CUFF.10313	1131.11	-0.938538052047792	0.112416593479404	-8.34875	6.89890998166478e-17	6.04066e-16
CUFF.471	1465.85	-0.956762642936214	0.114607269875819	-8.34818	6.93201848612321e-17	6.06657e-16
CUFF.10792	100.939	2.13196	0.255410228176569	8.34721	6.98973183682455e-17	6.11398e-16
CUFF.8708	465.229	-2.13334	0.255673254133405	-8.34402	7.18071888743037e-17	6.27785e-16
CUFF.8248	356.915	-1.68802	0.202422480067158	-8.33911	7.48539143485946e-17	6.54091e-16
CUFF.9485	209.774	2.36754	0.283960943486556	8.33756	7.58407238186699e-17	6.62378e-16
CUFF.3328	4220.89	1.30989	0.157217865692604	8.33168	7.97003891472035e-17	6.95736e-16
CUFF.9092	153.236	2.57496	0.309072225748032	8.33126	7.99884292887705e-17	6.97897e-16
CUFF.2814	224.478	-1.70355	0.204489046292265	-8.33075	8.0329325845908e-17	7.00517e-16
CUFF.2327	777.837	-1.23388	0.148121633995118	-8.33016	8.07311930066836e-17	7.03666e-16
CUFF.3324	612.047	1.93772	0.232620503565105	8.32997	8.08602081281728e-17	7.04435e-16
CUFF.402	403.867	-1.17739	0.141352595566489	-8.32945	8.1217094714353e-17	7.07187e-16
CUFF.14953	463.629	-1.04282	0.125212865815297	-8.3284	8.19411701420924e-17	7.13132e-16
CUFF.2004	1327.72	-1.61309	0.193723365877204	-8.32677	8.30771649639054e-17	7.22654e-16
CUFF.14983	381.253	-1.61011	0.193367354866228	-8.32668	8.31410485743379e-17	7.22845e-16
CUFF.12221	690.457	-1.4973	0.179825285945859	-8.32639	8.33423651007922e-17	7.24231e-16
CUFF.13477	243.412	2.12756	0.255539448032308	8.32576	8.37892195157315e-17	7.27748e-16
CUFF.3573	606.943	-1.11839	0.134330658499315	-8.32565	8.38650185604847e-17	7.28039e-16
CUFF.14288	738.775	-2.90126	0.348515482440821	-8.32461	8.46049591709675e-17	7.34094e-16
CUFF.10940	914.536	1.97228	0.236939851196683	8.32399	8.50535071670667e-17	7.37615e-16
CUFF.10810	478.577	-0.992959214401624	0.119292665477375	-8.32372	8.52420090922759e-17	7.38878e-16
CUFF.9329	1060.9	-0.742417781649765	0.0892215502718854	-8.32106	8.71808551439859e-17	7.55305e-16
CUFF.276	205.419	-1.22291	0.14699	-8.31966	8.8218137600736e-17	7.63908e-16
CUFF.15819	440.572	1.98009	0.238051054457567	8.31791	8.95289612889844e-17	7.7487e-16
CUFF.10353	211.448	2.55729	0.307469420105273	8.31721	9.00584315634472e-17	7.79062e-16
CUFF.9628	327.415	2.12042	0.255022025344176	8.31467	9.20059139189595e-17	7.9551e-16
CUFF.582	1637.79	-2.33991	0.281472	-8.31312	9.32159867702472e-17	8.05569e-16
CUFF.8569	954.543	-0.806642700316295	0.0970355365149764	-8.31286	9.34237642094813e-17	8.06961e-16
CUFF.1989	944.419	-1.35707	0.163285	-8.31105	9.48573667577974e-17	8.18934e-16
[truncated: 10,290 more rows]
