# Supplementary material for: The Phlebotomus papatasi systemic transcriptional response to trypanosomatid-contaminated blood does not differ from the non-infected blood meal
Source: Parasit Vectors. 2021 Jan 6;14:15. doi: 10.1186/s13071-020-04498-0 (PMC7789365; doi:10.1186/s13071-020-04498-0)
Supplement: Supplementary file 9 — Additional file 9: Table S7. Transcripts of interest which are differentially regulated between 4 days and 9 days post blood meal (blood-only) in P. papatasi. This is a streamlined version of Additional file 6: Table S4 showing transcripts of interest discussed in the text. [file 13071_2020_4498_MOESM9_ESM.xlsx]

## Sheet: Sheet1
Transcript ID	Gene ID	Putative function	log2FoldChange	padj
CUFF.828	PPAI005694	potassium ion transport	5.17947	0.0248539
CUFF.17079	PPAI010234	microtubule motor activity	4.96914	0.00444466
CUFF.10620	novel transcript	unknown	4.65381	9.77094e-05
CUFF.3522	PPAI002602	Kazal type serine protease inhibitors and follistatin-like domains	4.53596	0.0107231
CUFF.9132	novel transcript	unknown	4.28888	0.0338019
CUFF.3523	PPAI002603	unknown	4.17508	9.77094e-05
CUFF.4962	PPAI003634	glutamate receptor	-5.92457	0.0259978
CUFF.12469	PPAI008275	glutamate receptor	-3.86228	0.0453091
CUFF.14439	PPAI009152	mucin-5AC-like	-1.57832	0.0210485
CUFF.3072	PPAI002284	survivin	-1.40173	0.0202839
CUFF.8029	PPAI005539	histone-lysine N-methyltransferase	-1.28326	0.00232905
CUFF.8028	PPAI005538	histone-lysine N-methyltransferase	-1.05078	0.00345203
